# Supplementary material for: Pangenome analysis of Tanzanian clinical Klebsiella pneumoniae reveals pandemic clones with high genome plasticity and versatile mobilome, virulome, and resistome profiles
Source: Microbiol Spectr. 2025 Oct 20;13(12):e01947-25. doi: 10.1128/spectrum.01947-25 (PMC12671191; doi:10.1128/spectrum.01947-25)
Supplement: Supplemental tables — Tables S1 to S3. [file spectrum.01947-25-s0001.xlsx]

## Sheet: S1
Table S1: Sample information and genomic statistics of Klebsiella spp
Sample name/accession number	enterobacterales__species__species	enterobacterales__species__species_match	general__contig_stats__contig_count	general__contig_stats__N50	general__contig_stats__largest_contig	general__contig_stats__total_size	general__contig_stats__ambiguous_bases	klebsiella_pneumo_complex__mlst__ST	klebsiella_pneumo_complex__mlst__gapA	klebsiella_pneumo_complex__mlst__infB	klebsiella_pneumo_complex__mlst__mdh	klebsiella_pneumo_complex__mlst__pgi	klebsiella_pneumo_complex__mlst__phoE	klebsiella_pneumo_complex__mlst__rpoB	klebsiella_pneumo_complex__mlst__tonB	klebsiella__ybst__YbST	klebsiella__ybst__Yersiniabactin	klebsiella__ybst__ybtS	klebsiella__ybst__ybtX	klebsiella__ybst__ybtQ	klebsiella__ybst__ybtP	klebsiella__ybst__ybtA	klebsiella__ybst__irp2	klebsiella__ybst__irp1	klebsiella__ybst__ybtU	klebsiella__ybst__ybtT	klebsiella__ybst__ybtE	klebsiella__ybst__fyuA	klebsiella__ybst__spurious_ybt_hits	klebsiella__cbst__CbST	klebsiella__cbst__Colibactin	klebsiella__cbst__clbA	klebsiella__cbst__clbB	klebsiella__cbst__clbC	klebsiella__cbst__clbD	klebsiella__cbst__clbE	klebsiella__cbst__clbF	klebsiella__cbst__clbG	klebsiella__cbst__clbH	klebsiella__cbst__clbI	klebsiella__cbst__clbL	klebsiella__cbst__clbM	klebsiella__cbst__clbN	klebsiella__cbst__clbO	klebsiella__cbst__clbP	klebsiella__cbst__clbQ	klebsiella__cbst__spurious_clb_hits	klebsiella__abst__AbST	klebsiella__abst__Aerobactin
ERR11968331	Klebsiella pneumoniae	strong	4871	22029	92874	5938175	no	ST1296	4	1	2	1	7	70	12	0	-	-	-	-	-	-	-	-	-	-	-	-	-	0	-	-	-	-	-	-	-	-	-	-	-	-	-	-	-	-	-	0	-
ERR11968338	Klebsiella pneumoniae	strong	3454	31599	129221	5771109	no	ST348	2	1	20	1	12	15	16	0	ybt unknown	6	15	25	4*	60	181*	200*	72*	14	124	2*	-	13-1LV	clb 3 (truncated)	2*-73%	10	2	2	2	2	2	3	2	2	2	2	2	2	2	-	0	-
ERR11968340	Klebsiella pneumoniae	strong	65207	148	16510	12205264	no	ST5738-1LV	2	1	65	-	10	4	793	0	-	-	-	-	-	-	-	-	-	-	-	-	-	0	-	-	-	-	-	-	-	-	-	-	-	-	-	-	-	-	-	0	-
ERR11968349	Klebsiella pneumoniae	strong	3649	28865	105300	5822324	no	ST336	2	1	1	1	72	4	4	230-1LV	ybt 15; ICEKp11	6	15	22	4	1	37	394	14	1	4	17	-	0	-	-	-	-	-	-	-	-	-	-	-	-	-	-	-	-	-	0	-
ERR11968350	Klebsiella pneumoniae	strong	13657	20178	122185	6962894	no	ST4733	2	3	1	8	12	4	22	0	-	-	-	-	-	-	-	-	-	-	-	-	-	0	-	-	-	-	-	-	-	-	-	-	-	-	-	-	-	-	-	0	-
ERR11968359	Klebsiella pneumoniae	strong	16499	7821	59912	7144824	no	ST3157	2	1	1	1	7	1	89	0	-	-	-	-	-	-	-	-	-	-	-	-	-	0	-	-	-	-	-	-	-	-	-	-	-	-	-	-	-	-	-	0	-
ERR11968360	Klebsiella pneumoniae	strong	3195	30523	149681	6036348	no	ST45	2	1	1	6	7	1	12	80	ybt 10; ICEKp4	3	12	4	11	3	83	18	3	10	16	2	-	0	-	-	-	-	-	-	-	-	-	-	-	-	-	-	-	-	-	0	-
ERR11968367	Klebsiella pneumoniae	strong	3073	58948	150752	5891648	no	ST1263	4	1	1	1	12	1	35	0	-	-	-	-	-	-	-	-	-	-	-	-	-	0	-	-	-	-	-	-	-	-	-	-	-	-	-	-	-	-	-	0	-
ERR11968372	Klebsiella pneumoniae	strong	4909	72254	235070	6179118	no	ST6421-3LV	3	3	2	14	9	44	100	0	-	-	-	-	-	-	-	-	-	-	-	-	-	0	-	-	-	-	-	-	-	-	-	-	-	-	-	-	-	-	-	0	-
ERR11968387	Klebsiella pneumoniae	strong	10119	23919	117198	6769014	no	ST307	4	1	2	52	1	1	7	384	ybt 10; ICEKp4	16	12	4	3	3	61	54	3	10	9	39	-	0	-	-	-	-	-	-	-	-	-	-	-	-	-	-	-	-	-	0	-
ERR11968390	Klebsiella pneumoniae	strong	9210	40918	239038	6409409	no	ST4961	2	2	2	1	16	4	4	0	-	-	-	-	-	-	-	-	-	-	-	-	-	0	-	-	-	-	-	-	-	-	-	-	-	-	-	-	-	-	-	0	-
ERR11968415	Klebsiella pneumoniae	strong	2537	30651	102677	5811117	no	ST896	2	9	2	1	13	1	38	377-2LV	ybt 10; ICEKp4	3*	12	4	3	14	50*	216	3	15	8	2	-	0	-	-	-	-	-	-	-	-	-	-	-	-	-	-	-	-	-	0	-
ERR11968434	Klebsiella pneumoniae	strong	2080	45201	173983	5900320	no	ST39	2	1	2	4	9	1	14	0	-	-	-	-	-	-	-	-	-	-	-	-	-	0	-	-	-	-	-	-	-	-	-	-	-	-	-	-	-	-	-	0	-
ERR11968443	Klebsiella pneumoniae	strong	3051	43686	179624	5786843	no	ST337	2	1	11	1	1	1	13	0	-	-	-	-	-	-	-	-	-	-	-	-	-	0	-	-	-	-	-	-	-	-	-	-	-	-	-	-	-	-	-	0	-
ERR11968444	Klebsiella pneumoniae	strong	13098	22046	90370	6844395	no	ST337	2	1	11	1	1	1	13	0	-	-	-	-	-	-	-	-	-	-	-	-	-	0	-	-	-	-	-	-	-	-	-	-	-	-	-	-	-	-	-	0	-
ERR1989072	Klebsiella pneumoniae	strong	145	108596	296629	5521445	no	ST14	1	6	1	1	1	1	1	302-2LV	ybt 13; ICEKp2	6	4	20	61	1	126*	131*	2	4	4	2	-	0	-	-	-	-	-	-	-	-	-	-	-	-	-	-	-	-	-	0	-
ERR1989073	Klebsiella pneumoniae	strong	195	195831	767278	5925873	no	ST45	2	1	1	6	7	1	12	78-1LV	ybt 10; ICEKp4	3	12	4	11	3	21	18	3	10	16*	2	-	0	-	-	-	-	-	-	-	-	-	-	-	-	-	-	-	-	-	0	-
ERR1989074	Klebsiella pneumoniae	strong	162	194511	410395	5774293	no	ST45	2	1	1	6	7	1	12	78-1LV	ybt 10; ICEKp4	3	12	4	11	3	21	18	3	10	16*	2	-	0	-	-	-	-	-	-	-	-	-	-	-	-	-	-	-	-	-	0	-
ERR1989075	Klebsiella pneumoniae	strong	331	107851	333570	5748904	no	ST45	2	1	1	6	7	1	12	78-1LV	ybt 10; ICEKp4	3	12	4	11	3	21	18	3	10	16*	2	-	0	-	-	-	-	-	-	-	-	-	-	-	-	-	-	-	-	-	0	-
ERR1989076	Klebsiella pneumoniae	strong	288	99359	277120	5746111	no	ST45	2	1	1	6	7	1	12	78-2LV	ybt 10; ICEKp4 (truncated)	3*-0%	12	4	11	3	21	18	3	10	16*	2	-	0	-	-	-	-	-	-	-	-	-	-	-	-	-	-	-	-	-	0	-
ERR1989077	Klebsiella pneumoniae	strong	200	130403	339321	5356469	no	ST348	2	1	20	1	12	15	16	595	ybt 14; ICEKp5	4	4	5	4	1	275	328	2	4	4	2	-	0	-	-	-	-	-	-	-	-	-	-	-	-	-	-	-	-	-	0	-
ERR1989078	Klebsiella pneumoniae	strong	1278	9659	70835	5591167	no	ST45	2	1	1	6	7	1	12	78-3LV	ybt 10; ICEKp4 (truncated)	3	12*-0%	4	11	3	21	18*	3	10	16*	2	ybtX_138*-0%	0	-	-	-	-	-	-	-	-	-	-	-	-	-	-	-	-	-	0	-
ERR1989079	Klebsiella pneumoniae	strong	432	93361	377112	5746987	no	ST17	2	1	1	1	4	4	4	0	-	-	-	-	-	-	-	-	-	-	-	-	-	0	-	-	-	-	-	-	-	-	-	-	-	-	-	-	-	-	-	0	-
ERR1989080	Klebsiella pneumoniae	strong	246	86478	352284	5251070	no	ST711	2	61	2	2	6	4	4	0	-	-	-	-	-	-	-	-	-	-	-	-	-	0	-	-	-	-	-	-	-	-	-	-	-	-	-	-	-	-	-	0	-
ERR1989081	Klebsiella pneumoniae	strong	821	28027	122372	5939634	no	ST45	2	1	1	6	7	1	12	78-3LV	ybt 10; ICEKp4 (truncated)	3*	12	4	11	3	21	18*-56%	3	10	16*	2	irp1_533*-56%	0	-	-	-	-	-	-	-	-	-	-	-	-	-	-	-	-	-	0	-
ERR1989082	Klebsiella pneumoniae	strong	561	29628	125356	5626219	no	ST45	2	1	1	6	7	1	12	78-2LV	ybt 10; ICEKp4 (truncated)	3	12	4	11	3	21*-0%	18	3	10	16*	2	-	0	-	-	-	-	-	-	-	-	-	-	-	-	-	-	-	-	-	0	-
ERR1989083	Klebsiella pneumoniae	strong	244	100473	346587	5649503	no	ST45	2	1	1	6	7	1	12	78-1LV	ybt 10; ICEKp4	3	12	4	11	3	21	18	3	10	16*	2	-	0	-	-	-	-	-	-	-	-	-	-	-	-	-	-	-	-	-	0	-
ERR1989086	Klebsiella pneumoniae	strong	415	55915	236712	5634273	no	ST45	2	1	1	6	7	1	12	78-1LV	ybt 10; ICEKp4	3	12	4	11	3	21	18	3	10	16*	2	-	0	-	-	-	-	-	-	-	-	-	-	-	-	-	-	-	-	-	0	-
ERR1989087	Klebsiella pneumoniae	strong	106	305536	496822	5608831	no	ST35	2	1	2	1	10	1	19	195	ybt 8; ICEKp9	5	11	6	5	1	99	138	9	29	5	79	-	0	-	-	-	-	-	-	-	-	-	-	-	-	-	-	-	-	-	0	-
ERR1989088	Klebsiella pneumoniae	strong	117	251922	577113	5475360	no	ST48	2	5	2	2	7	1	10	586-1LV	ybt 14; ICEKp12	4	4	5	4	1	27	251	95	4	134	2	-	0	-	-	-	-	-	-	-	-	-	-	-	-	-	-	-	-	-	0	-
ERR1989089	Klebsiella pneumoniae	strong	109	349038	677190	5479401	no	ST48	2	5	2	2	7	1	10	586-1LV	ybt 14; ICEKp12	4	4	5	4	1	27	251	95	4	134	2	-	0	-	-	-	-	-	-	-	-	-	-	-	-	-	-	-	-	-	0	-
ERR1989090	Klebsiella pneumoniae	strong	1390	7984	39444	5408478	no	ST101	2	6	1	5	4	1	6	0	-	-	-	-	-	-	-	-	-	-	-	-	-	0	-	-	-	-	-	-	-	-	-	-	-	-	-	-	-	-	-	0	-
ERR1989091	Klebsiella pneumoniae	strong	279	169314	308460	5606041	no	ST35	2	1	2	1	10	1	19	195	ybt 8; ICEKp9	5	11	6	5	1	99	138	9	29	5	79	-	0	-	-	-	-	-	-	-	-	-	-	-	-	-	-	-	-	-	0	-
ERR1989092	Klebsiella pneumoniae	strong	321	96831	269843	5643400	no	ST45	2	1	1	6	7	1	12	78-1LV	ybt 10; ICEKp4	3	12	4	11	3	21	18	3	10	16*	2	-	0	-	-	-	-	-	-	-	-	-	-	-	-	-	-	-	-	-	0	-
ERR1989093	Klebsiella pneumoniae	strong	716	44603	126864	5402542	no	ST348	2	1	20	1	12	15	16	595	ybt 14; ICEKp5	4	4	5	4	1	275	328	2	4	4	2	-	0	-	-	-	-	-	-	-	-	-	-	-	-	-	-	-	-	-	0	-
ERR1989094	Klebsiella pneumoniae	strong	380	59297	315364	5639069	no	ST45	2	1	1	6	7	1	12	78-1LV	ybt 10; ICEKp4	3	12	4	11	3	21	18	3	10	16*	2	-	0	-	-	-	-	-	-	-	-	-	-	-	-	-	-	-	-	-	0	-
ERR1989095	Klebsiella pneumoniae	strong	371	89362	230366	5660947	no	ST45	2	1	1	6	7	1	12	78-1LV	ybt 10; ICEKp4	3	12	4	11	3	21	18	3	10	16*	2	-	0	-	-	-	-	-	-	-	-	-	-	-	-	-	-	-	-	-	0	-
ERR1989096	Klebsiella pneumoniae	strong	215	167641	478948	5353679	no	ST348	2	1	20	1	12	15	16	595	ybt 14; ICEKp5	4	4	5	4	1	275	328	2	4	4	2	-	0	-	-	-	-	-	-	-	-	-	-	-	-	-	-	-	-	-	0	-
ERR1989097	Klebsiella pneumoniae	strong	209	179905	346587	5635444	no	ST45	2	1	1	6	7	1	12	78-1LV	ybt 10; ICEKp4	3	12	4	11	3	21	18	3	10	16*	2	-	0	-	-	-	-	-	-	-	-	-	-	-	-	-	-	-	-	-	0	-
ERR1989098	Klebsiella pneumoniae	strong	281	168286	336679	5662292	no	ST45	2	1	1	6	7	1	12	78-1LV	ybt 10; ICEKp4	3	12	4	11	3	21	18	3	10	16*	2	-	0	-	-	-	-	-	-	-	-	-	-	-	-	-	-	-	-	-	0	-
ERR1989099	Klebsiella pneumoniae	strong	220	136746	346884	5647402	no	ST45	2	1	1	6	7	1	12	78-1LV	ybt 10; ICEKp4	3	12	4	11	3	21	18	3	10	16*	2	-	0	-	-	-	-	-	-	-	-	-	-	-	-	-	-	-	-	-	0	-
ERR1989102	Klebsiella pneumoniae	strong	812	124480	349157	5738763	no	ST35	2	1	2	1	10	1	19	195	ybt 8; ICEKp9	5	11	6	5	1	99	138	9	29	5	79	-	0	-	-	-	-	-	-	-	-	-	-	-	-	-	-	-	-	-	0	-
ERR1989103	Klebsiella pneumoniae	strong	241	167660	530694	5774959	no	ST45	2	1	1	6	7	1	12	78-1LV	ybt 10; ICEKp4	3	12	4	11	3	21	18	3	10	16*	2	-	0	-	-	-	-	-	-	-	-	-	-	-	-	-	-	-	-	-	0	-
ERR1989107	Klebsiella pneumoniae	strong	333	184364	522615	5491056	no	ST101	2	6	1	5	4	1	6	0	-	-	-	-	-	-	-	-	-	-	-	-	-	0	-	-	-	-	-	-	-	-	-	-	-	-	-	-	-	-	-	0	-
ERR1989108	Klebsiella pneumoniae	strong	824	18524	96645	5772158	no	ST45-1LV	2	1	1	6	7	1	12*	78-4LV	ybt 10; ICEKp4 (truncated)	3	12*-0%	4	11	3	21	18*-68%	3*-62%	10	16*	2	ybtX_138*-0%	0	-	-	-	-	-	-	-	-	-	-	-	-	-	-	-	-	-	0	-
ERR1989109	Klebsiella pneumoniae	strong	548	43473	173296	5417849	no	ST348	2	1	20	1	12	15	16	595-2LV	ybt 14; ICEKp5 (truncated)	4*	4	5	4	1	275*-0%	328	2	4	4	2	-	0	-	-	-	-	-	-	-	-	-	-	-	-	-	-	-	-	-	0	-
SRR24046070	Klebsiella pneumoniae	strong	1124	32912	112508	5619550	no	ST17	2	1	1	1	4	4	4	0	-	-	-	-	-	-	-	-	-	-	-	-	-	0	-	-	-	-	-	-	-	-	-	-	-	-	-	-	-	-	-	0	-
SRR24046071	Klebsiella pneumoniae	strong	1144	12176	76694	5437419	no	ST3586	2	1	2	1	7	195	7	0	-	-	-	-	-	-	-	-	-	-	-	-	-	0	-	-	-	-	-	-	-	-	-	-	-	-	-	-	-	-	-	0	-
SRR24046072	Klebsiella pneumoniae	strong	262	79311	238687	5547826	no	ST39	2	1	2	4	9	1	14	273-1LV	ybt 15; ICEKp11	6	15	5	4	1	37	44	32	1	4	26	-	0	-	-	-	-	-	-	-	-	-	-	-	-	-	-	-	-	-	0	-
SRR24046073	Klebsiella pneumoniae	strong	401	40961	142833	5287844	no	ST188	3	1	1	3	4	28	39	0	-	-	-	-	-	-	-	-	-	-	-	-	-	0	-	-	-	-	-	-	-	-	-	-	-	-	-	-	-	-	-	0	-
SRR24046075	Klebsiella pneumoniae	strong	609	29123	122785	5556551	no	ST607	2	1	2	80	10	1	155	586-1LV	ybt 14; ICEKp12	4	4	5	4	1	27*	251	95	4	4	2	-	0	-	-	-	-	-	-	-	-	-	-	-	-	-	-	-	-	-	0	-
SRR24046076	Klebsiella pneumoniae	strong	3589	23218	157759	6121456	no	ST20	2	3	1	1	4	4	4	62-5LV	ybt 6; ICEKp5	22	22	6	24	80	522	624	9	17	175	225	-	0	-	-	-	-	-	-	-	-	-	-	-	-	-	-	-	-	-	0	-
SRR24046077	Klebsiella pneumoniae	weak	4166	11935	159907	6321456	no	ST290-1LV	2	1	1	37	10	-	86	0	-	-	-	-	-	-	-	-	-	-	-	-	-	0	-	-	-	-	-	-	-	-	-	-	-	-	-	-	-	-	-	0	-
SRR24046080	Klebsiella pneumoniae	strong	374	52457	258812	5635831	no	ST567-1LV	2	1	77*	1	17	4	42	0	-	-	-	-	-	-	-	-	-	-	-	-	-	0	-	-	-	-	-	-	-	-	-	-	-	-	-	-	-	-	-	0	-
SRR24046082	Klebsiella pneumoniae	weak	2213	42104	188967	5956547	no	ST307	4	1	2	52	1	1	7	384	ybt 10; ICEKp4	16	12	4	3	3	61	54	3	10	9	39	-	0	-	-	-	-	-	-	-	-	-	-	-	-	-	-	-	-	-	61	iuc 5
SRR24046085	Klebsiella pneumoniae	strong	4050	35899	253147	5987658	no	ST495	4	1	1	1	9	1	35	0	-	-	-	-	-	-	-	-	-	-	-	-	-	0	-	-	-	-	-	-	-	-	-	-	-	-	-	-	-	-	-	0	-
SRR8174898	Klebsiella pneumoniae	strong	228	135050	391707	5443571	no	ST6	2	10	1	1	14	3	20	376	ybt 14; ICEKp5	4	4	5	4	1	8	8	2	4	4	2	-	0	-	-	-	-	-	-	-	-	-	-	-	-	-	-	-	-	-	0	-
SRR8174899	Klebsiella pneumoniae	strong	398	252804	483923	5695967	no	ST37	2	9	2	1	13	1	16	273-2LV	ybt 15; ICEKp11	6	15	5	4	1	37	44	32	1	4	26*	-	0	-	-	-	-	-	-	-	-	-	-	-	-	-	-	-	-	-	0	-
SRR8174900	Klebsiella pneumoniae	strong	146	201488	516056	5430903	no	ST14	1	6	1	1	1	1	1	0	-	-	-	-	-	-	-	-	-	-	-	-	-	0	-	-	-	-	-	-	-	-	-	-	-	-	-	-	-	-	-	0	-
SRR8174901	Klebsiella pneumoniae	strong	164	203678	510079	5415643	no	ST30	5	3	1	1	9	4	26	0	-	-	-	-	-	-	-	-	-	-	-	-	-	0	-	-	-	-	-	-	-	-	-	-	-	-	-	-	-	-	-	0	-
SRR8174902	Klebsiella pneumoniae	strong	241	257468	494102	5697883	no	ST336	2	1	1	1	72	4	4	230	ybt 15; ICEKp11	6	15	22	4	1	37	34	14	1	4	17	-	0	-	-	-	-	-	-	-	-	-	-	-	-	-	-	-	-	-	0	-
SRR8174903	Klebsiella pneumoniae	strong	163	185184	456057	5509378	no	ST471	3	1	1	68	4	1	39	0	-	-	-	-	-	-	-	-	-	-	-	-	-	0	-	-	-	-	-	-	-	-	-	-	-	-	-	-	-	-	-	0	-
SRR8174904	Klebsiella pneumoniae	strong	537	99447	319504	5767604	no	ST1800	2	1	11	1	9	4	13	0	-	-	-	-	-	-	-	-	-	-	-	-	-	0	-	-	-	-	-	-	-	-	-	-	-	-	-	-	-	-	-	0	-
SRR8174905	Klebsiella pneumoniae	strong	171	203678	525759	5418399	no	ST30	5	3	1	1	9	4	26	0	-	-	-	-	-	-	-	-	-	-	-	-	-	0	-	-	-	-	-	-	-	-	-	-	-	-	-	-	-	-	-	0	-
SRR8174906	Klebsiella pneumoniae	strong	275	173361	596109	5658834	no	ST3405	3	20	101	1	20	4	4	0	-	-	-	-	-	-	-	-	-	-	-	-	-	0	-	-	-	-	-	-	-	-	-	-	-	-	-	-	-	-	-	0	-
SRR8174907	Klebsiella pneumoniae	strong	409	168322	387768	5770565	no	ST405	2	1	62	3	10	4	110	500-2LV	ybt 13; ICEKp2 (truncated)	6	4	131	134	1	323*-64%	367*	2	4	4	2	-	0	-	-	-	-	-	-	-	-	-	-	-	-	-	-	-	-	-	0	-
SRR8174908	Klebsiella pneumoniae	strong	276	178451	487854	5675289	no	ST189	2	3	41	1	17	4	46	0	-	-	-	-	-	-	-	-	-	-	-	-	-	0	-	-	-	-	-	-	-	-	-	-	-	-	-	-	-	-	-	0	-
SRR8174909	Klebsiella pneumoniae	strong	359	163635	401100	5743068	no	ST39	2	1	2	4	9	1	14	287	ybt 16; ICEKp12	6	15	5	4	11	239	23	2	11	4	2	-	0	-	-	-	-	-	-	-	-	-	-	-	-	-	-	-	-	-	0	-
SRR8174910	Klebsiella pneumoniae	strong	195	197002	571705	5530373	no	ST48	2	5	2	2	7	1	10	0	-	-	-	-	-	-	-	-	-	-	-	-	-	0	-	-	-	-	-	-	-	-	-	-	-	-	-	-	-	-	-	0	-
SRR8174911	Klebsiella pneumoniae	strong	248	154810	375997	5697664	no	ST2816	7	40	169	26	1	1	398	0	-	-	-	-	-	-	-	-	-	-	-	-	-	0	-	-	-	-	-	-	-	-	-	-	-	-	-	-	-	-	-	0	-
SRR8174912	Klebsiella pneumoniae	strong	269	219443	528050	5637942	no	ST391	10	5	1	4	6	4	4	0	-	-	-	-	-	-	-	-	-	-	-	-	-	0	-	-	-	-	-	-	-	-	-	-	-	-	-	-	-	-	-	0	-
SRR8174913	Klebsiella pneumoniae	strong	217	212534	400997	5644687	no	ST834	2	1	2	1	7	1	25	586-1LV	ybt 14; ICEKp12	4	4	5	4	1	27	251*	95	4	4	2	-	0	-	-	-	-	-	-	-	-	-	-	-	-	-	-	-	-	-	0	-
SRR8174914	Klebsiella pneumoniae	strong	243	144954	409526	5693007	no	ST133	12	1	1	2	5	1	36	0	-	-	-	-	-	-	-	-	-	-	-	-	-	0	-	-	-	-	-	-	-	-	-	-	-	-	-	-	-	-	-	0	-
SRR8174915	Klebsiella pneumoniae	strong	262	143873	362086	5475815	no	ST280	2	1	2	1	10	4	46	0	-	-	-	-	-	-	-	-	-	-	-	-	-	0	-	-	-	-	-	-	-	-	-	-	-	-	-	-	-	-	-	0	-
SRR8174916	Klebsiella pneumoniae	strong	185	167561	478596	5567026	no	ST348	2	1	20	1	12	15	16	595	ybt 14; ICEKp5	4	4	5	4	1	275	328	2	4	4	2	-	0	-	-	-	-	-	-	-	-	-	-	-	-	-	-	-	-	-	0	-
SRR8174917	Klebsiella pneumoniae	strong	170	294962	537761	5566691	no	ST17	2	1	1	1	4	4	4	0	-	-	-	-	-	-	-	-	-	-	-	-	-	0	-	-	-	-	-	-	-	-	-	-	-	-	-	-	-	-	-	0	-
SRR8174918	Klebsiella pneumoniae	strong	221	225644	716923	5636696	no	ST629	2	3	87	1	12	1	26	0	-	-	-	-	-	-	-	-	-	-	-	-	-	0	-	-	-	-	-	-	-	-	-	-	-	-	-	-	-	-	-	0	-
SRR8174919	Klebsiella pneumoniae	strong	204	250267	507156	5410205	no	ST17	2	1	1	1	4	4	4	0	-	-	-	-	-	-	-	-	-	-	-	-	-	0	-	-	-	-	-	-	-	-	-	-	-	-	-	-	-	-	-	0	-
SRR8174920	Klebsiella pneumoniae	strong	268	214940	537150	5552176	no	ST661	4	3	1	36	9	10	14	0	-	-	-	-	-	-	-	-	-	-	-	-	-	0	-	-	-	-	-	-	-	-	-	-	-	-	-	-	-	-	-	0	-
SRR8174921	Klebsiella pneumoniae	strong	236	135893	477868	5726029	no	ST13	2	3	1	1	10	1	19	0	-	-	-	-	-	-	-	-	-	-	-	-	-	0	-	-	-	-	-	-	-	-	-	-	-	-	-	-	-	-	-	0	-
SRR8174922	Klebsiella pneumoniae	strong	563	106150	374704	5812321	no	ST1800	2	1	11	1	9	4	13	0	-	-	-	-	-	-	-	-	-	-	-	-	-	0	-	-	-	-	-	-	-	-	-	-	-	-	-	-	-	-	-	0	-
SRR8174923	Klebsiella pneumoniae	strong	295	216792	846163	5721019	no	ST397	2	1	1	1	21	44	9	183-2LV	ybt 9; ICEKp3	5	137	6	5	1	25*	37	9	5	5	11	-	0	-	-	-	-	-	-	-	-	-	-	-	-	-	-	-	-	-	0	-
SRR8174924	Klebsiella pneumoniae	strong	283	172668	426926	5637996	no	ST1552	2	1	2	1	3	25	2	0	-	-	-	-	-	-	-	-	-	-	-	-	-	0	-	-	-	-	-	-	-	-	-	-	-	-	-	-	-	-	-	0	-
SRR8174925	Klebsiella pneumoniae	strong	597	146027	297885	5704634	no	ST268	2	1	2	1	7	1	81	0	-	-	-	-	-	-	-	-	-	-	-	-	-	0	-	-	-	-	-	-	-	-	-	-	-	-	-	-	-	-	-	0	-
SRR8174926	Klebsiella pneumoniae	strong	266	236725	464112	5725649	no	ST336	2	1	1	1	72	4	4	230	ybt 15; ICEKp11	6	15	22	4	1	37	34	14	1	4	17	-	0	-	-	-	-	-	-	-	-	-	-	-	-	-	-	-	-	-	0	-
SRR8174927	Klebsiella pneumoniae	strong	239	225612	463861	5722645	no	ST336	2	1	1	1	72	4	4	230	ybt 15; ICEKp11	6	15	22	4	1	37	34	14	1	4	17	-	0	-	-	-	-	-	-	-	-	-	-	-	-	-	-	-	-	-	0	-
SRR8174928	Klebsiella pneumoniae	strong	380	108567	371867	5590568	no	ST313	10	3	1	1	9	10	9	0	-	-	-	-	-	-	-	-	-	-	-	-	-	0	-	-	-	-	-	-	-	-	-	-	-	-	-	-	-	-	-	0	-
SRR8174929	Klebsiella pneumoniae	strong	240	157187	470291	5537409	no	ST45	2	1	1	6	7	1	12	78	ybt 10; ICEKp4	3	12	4	11	3	21	18	3	10	16	2	-	0	-	-	-	-	-	-	-	-	-	-	-	-	-	-	-	-	-	0	-
SRR8174930	Klebsiella pneumoniae	strong	172	215230	510148	5418991	no	ST30	5	3	1	1	9	4	26	0	-	-	-	-	-	-	-	-	-	-	-	-	-	0	-	-	-	-	-	-	-	-	-	-	-	-	-	-	-	-	-	0	-
SRR8174931	Klebsiella pneumoniae	strong	279	164278	450442	5603331	no	ST1411	2	1	20	2	1	1	10	0	-	-	-	-	-	-	-	-	-	-	-	-	-	0	-	-	-	-	-	-	-	-	-	-	-	-	-	-	-	-	-	0	-
SRR8174932	Klebsiella pneumoniae	strong	229	194037	686984	5537578	no	ST39	2	1	2	4	9	1	14	135	ybt 14; ICEKp5	4	4	18	4	1	27	25	2	4	4	2	-	0	-	-	-	-	-	-	-	-	-	-	-	-	-	-	-	-	-	0	-
SRR8174933	Klebsiella pneumoniae	strong	174	200812	509767	5522194	no	ST471	3	1	1	68	4	1	39	0	-	-	-	-	-	-	-	-	-	-	-	-	-	0	-	-	-	-	-	-	-	-	-	-	-	-	-	-	-	-	-	0	-
SRR8174934	Klebsiella pneumoniae	strong	198	295258	452655	5591627	no	ST1552	2	1	2	1	3	25	2	0	-	-	-	-	-	-	-	-	-	-	-	-	-	0	-	-	-	-	-	-	-	-	-	-	-	-	-	-	-	-	-	0	-
SRR8174935	Klebsiella pneumoniae	strong	310	176233	401536	5672935	no	ST815	2	1	2	1	7	1	12	0	-	-	-	-	-	-	-	-	-	-	-	-	-	0	-	-	-	-	-	-	-	-	-	-	-	-	-	-	-	-	-	0	-
SRR8174936	Klebsiella pneumoniae	strong	135	240504	731062	5520904	no	ST336	2	1	1	1	72	4	4	230	ybt 15; ICEKp11	6	15	22	4	1	37	34	14	1	4	17	-	0	-	-	-	-	-	-	-	-	-	-	-	-	-	-	-	-	-	0	-
SRR8174937	Klebsiella pneumoniae	strong	282	172566	471087	5531162	no	ST39	2	1	2	4	9	1	14	0	-	-	-	-	-	-	-	-	-	-	-	-	-	0	-	-	-	-	-	-	-	-	-	-	-	-	-	-	-	-	-	0	-
SRR8174938	Klebsiella pneumoniae	strong	278	215387	573370	5632674	no	ST3404	2	1	2	1	10	1	195	0	-	-	-	-	-	-	-	-	-	-	-	-	-	0	-	-	-	-	-	-	-	-	-	-	-	-	-	-	-	-	-	0	-
SRR8174939	Klebsiella pneumoniae	strong	158	238743	432733	5336027	no	ST29	2	3	2	2	6	4	4	151	ybt 14; ICEKp5	4	4	5	4	1	69	62	2	4	4	20	-	0	-	-	-	-	-	-	-	-	-	-	-	-	-	-	-	-	-	0	-
SRR8174940	Klebsiella pneumoniae	strong	198	141028	473262	5532076	no	ST3433	2	3	3	221	1	4	455	0	-	-	-	-	-	-	-	-	-	-	-	-	-	0	-	-	-	-	-	-	-	-	-	-	-	-	-	-	-	-	-	0	-
SRR8174941	Klebsiella pneumoniae	strong	152	214105	477869	5517818	no	ST13	2	3	1	1	10	1	19	0	-	-	-	-	-	-	-	-	-	-	-	-	-	0	-	-	-	-	-	-	-	-	-	-	-	-	-	-	-	-	-	0	-
SRR8174942	Klebsiella pneumoniae	strong	288	138865	669668	5716964	no	ST1726	2	1	1	117	10	4	18	195	ybt 8; ICEKp9	5	11	6	5	1	99	138	9	29	5	79	-	0	-	-	-	-	-	-	-	-	-	-	-	-	-	-	-	-	-	0	-
SRR8174943	Klebsiella pneumoniae	strong	275	195594	417744	5588615	no	ST15	1	1	1	1	1	1	1	0	-	-	-	-	-	-	-	-	-	-	-	-	-	0	-	-	-	-	-	-	-	-	-	-	-	-	-	-	-	-	-	0	-
SRR8174944	Klebsiella pneumoniae	strong	262	186709	610889	5672510	no	ST3405	3	20	101	1	20	4	4	0	-	-	-	-	-	-	-	-	-	-	-	-	-	0	-	-	-	-	-	-	-	-	-	-	-	-	-	-	-	-	-	0	-
SRR8174945	Klebsiella pneumoniae	strong	217	92284	342651	5378118	no	ST3437	2	1	1	1	7	1	13	0	-	-	-	-	-	-	-	-	-	-	-	-	-	0	-	-	-	-	-	-	-	-	-	-	-	-	-	-	-	-	-	0	-
SRR8174946	Klebsiella pneumoniae	strong	233	170873	382069	5582870	no	ST45	2	1	1	6	7	1	12	78	ybt 10; ICEKp4	3	12	4	11	3	21	18	3	10	16	2	-	0	-	-	-	-	-	-	-	-	-	-	-	-	-	-	-	-	-	0	-
SRR8174947	Klebsiella pneumoniae	strong	242	188541	490605	5550747	no	ST661	4	3	1	36	9	10	14	0	-	-	-	-	-	-	-	-	-	-	-	-	-	0	-	-	-	-	-	-	-	-	-	-	-	-	-	-	-	-	-	0	-
SRR8174948	Klebsiella pneumoniae	strong	815	169939	292690	5632104	no	ST482	2	3	1	26	1	4	10	0	-	-	-	-	-	-	-	-	-	-	-	-	-	0	-	-	-	-	-	-	-	-	-	-	-	-	-	-	-	-	-	0	-
SRR8174949	Klebsiella pneumoniae	strong	1094	170480	406082	5871177	no	ST111	2	1	5	1	17	4	42	151-4LV	ybt 14; ICEKp5	4*	4	5*	4	1	69*	62*	2	4	4	20	-	0	-	-	-	-	-	-	-	-	-	-	-	-	-	-	-	-	-	0	-
SRR8174950	Klebsiella pneumoniae	strong	224	154327	380924	5604557	no	ST1552	2	1	2	1	3	25	2	0	-	-	-	-	-	-	-	-	-	-	-	-	-	0	-	-	-	-	-	-	-	-	-	-	-	-	-	-	-	-	-	0	-
SRR8174951	Klebsiella pneumoniae	strong	584	253725	569527	5862712	no	ST405	2	1	62	3	10	4	110	500-2LV	ybt 13; ICEKp2 (truncated)	6	4	131	134	1	323*-64%	367*	2	4	4	2	-	0	-	-	-	-	-	-	-	-	-	-	-	-	-	-	-	-	-	0	-
SRR8174952	Klebsiella pneumoniae	strong	653	89523	278598	5714138	no	ST540	2	1	71	1	3	3	18	0	-	-	-	-	-	-	-	-	-	-	-	-	-	0	-	-	-	-	-	-	-	-	-	-	-	-	-	-	-	-	-	0	-
SRR8174953	Klebsiella pneumoniae	strong	463	215507	557071	5764019	no	ST514	2	1	1	1	8	1	9	0	-	-	-	-	-	-	-	-	-	-	-	-	-	0	-	-	-	-	-	-	-	-	-	-	-	-	-	-	-	-	-	0	-
SRR8174954	Klebsiella pneumoniae	strong	426	188789	472095	5713491	no	ST230	2	1	2	1	13	1	38	378	ybt 15; ICEKp11	6	15	22	4	1	37	44	14	1	4	17	-	0	-	-	-	-	-	-	-	-	-	-	-	-	-	-	-	-	-	0	-
SRR8174955	Klebsiella pneumoniae	strong	1122	78322	223401	5786360	no	ST37	2	9	2	1	13	1	16	0	-	-	-	-	-	-	-	-	-	-	-	-	-	0	-	-	-	-	-	-	-	-	-	-	-	-	-	-	-	-	-	0	-
SRR8174956	Klebsiella pneumoniae	strong	436	182921	536017	5681131	no	ST35	2	1	2	1	10	1	19	0	-	-	-	-	-	-	-	-	-	-	-	-	-	0	-	-	-	-	-	-	-	-	-	-	-	-	-	-	-	-	-	0	-
SRR8174957	Klebsiella pneumoniae	strong	611	265899	516819	5742803	no	ST14	1	6	1	1	1	1	1	0	-	-	-	-	-	-	-	-	-	-	-	-	-	0	-	-	-	-	-	-	-	-	-	-	-	-	-	-	-	-	-	0	-
SRR8174958	Klebsiella pneumoniae	strong	375	269192	1139100	5497770	no	ST37	2	9	2	1	13	1	16	445-1LV	ybt 10; ICEKp4	3	12	4	3	29	316	359	3	10	9	2*	-	0	-	-	-	-	-	-	-	-	-	-	-	-	-	-	-	-	-	0	-
SRR8174959	Klebsiella pneumoniae	strong	464	371276	710241	5640323	no	ST661	4	3	1	36	9	10	14	0	-	-	-	-	-	-	-	-	-	-	-	-	-	0	-	-	-	-	-	-	-	-	-	-	-	-	-	-	-	-	-	0	-
SRR8174960	Klebsiella pneumoniae	strong	448	176498	493410	5678926	no	ST111	2	1	5	1	17	4	42	151-4LV	ybt 14; ICEKp5	4*	4	5*	4	1	69*	62*	2	4	4	20	-	0	-	-	-	-	-	-	-	-	-	-	-	-	-	-	-	-	-	0	-
SRR8174961	Klebsiella pneumoniae	strong	504	150489	301636	5484450	no	ST3402	2	1	1	1	9	1	269	0	-	-	-	-	-	-	-	-	-	-	-	-	-	0	-	-	-	-	-	-	-	-	-	-	-	-	-	-	-	-	-	0	-
SRR8174962	Klebsiella pneumoniae	strong	445	210285	478624	5816999	no	ST39	2	1	2	4	9	1	14	287	ybt 16; ICEKp12	6	15	5	4	11	239	23	2	11	4	2	-	0	-	-	-	-	-	-	-	-	-	-	-	-	-	-	-	-	-	0	-
SRR8174963	Klebsiella pneumoniae	strong	545	145907	375017	5911321	no	ST15	1	1	1	1	1	1	1	162	ybt 10; ICEKp4	47	12	4	3	3	35	50	3	10	23	2	-	0	-	-	-	-	-	-	-	-	-	-	-	-	-	-	-	-	-	0	-
SRR8174964	Klebsiella pneumoniae	strong	459	214695	421038	5608985	no	ST25	2	1	1	1	10	4	13	0	-	-	-	-	-	-	-	-	-	-	-	-	-	0	-	-	-	-	-	-	-	-	-	-	-	-	-	-	-	-	-	0	-
SRR8174965	Klebsiella pneumoniae	strong	232	130992	370988	5520059	no	ST2940	2	3	1	14	1	132	343	0	-	-	-	-	-	-	-	-	-	-	-	-	-	0	-	-	-	-	-	-	-	-	-	-	-	-	-	-	-	-	-	0	-
SRR8174966	Klebsiella pneumoniae	strong	378	184052	504312	5514666	no	ST107	2	1	2	17	27	1	39	0	-	-	-	-	-	-	-	-	-	-	-	-	-	0	-	-	-	-	-	-	-	-	-	-	-	-	-	-	-	-	-	0	-
SRR8174967	Klebsiella pneumoniae	strong	490	194820	421066	5820476	no	ST39	2	1	2	4	9	1	14	287-1LV	ybt 16; ICEKp12	6	15	5	4	11	239	23	2	11	4	282	-	0	-	-	-	-	-	-	-	-	-	-	-	-	-	-	-	-	-	0	-
SRR8174968	Klebsiella pneumoniae	strong	296	166130	401542	5749240	no	ST39	2	1	2	4	9	1	14	287-1LV	ybt 16; ICEKp12	6	15	5	4	11	239	23	2	11	4	282	-	0	-	-	-	-	-	-	-	-	-	-	-	-	-	-	-	-	-	0	-
SRR8174969	Klebsiella pneumoniae	strong	137	359544	764108	5305451	no	ST3435	4	1	243	1	1	4	4	0	-	-	-	-	-	-	-	-	-	-	-	-	-	0	-	-	-	-	-	-	-	-	-	-	-	-	-	-	-	-	-	0	-
SRR8174970	Klebsiella pneumoniae	strong	222	152342	368675	5389272	no	ST3403	2	1	2	1	12	1	62	209-3LV	ybt 9; ICEKp3	5	19	6	5	1	51*	242*	9	5	5	21*	-	0	-	-	-	-	-	-	-	-	-	-	-	-	-	-	-	-	-	0	-
SRR8174971	Klebsiella pneumoniae	strong	144	228088	947636	5357429	no	ST3434	183	3	2	2	6	4	4	0	-	-	-	-	-	-	-	-	-	-	-	-	-	0	-	-	-	-	-	-	-	-	-	-	-	-	-	-	-	-	-	0	-
SRR8174972	Klebsiella pneumoniae	strong	303	160001	319165	5658386	no	ST45	2	1	1	6	7	1	12	0	-	-	-	-	-	-	-	-	-	-	-	-	-	0	-	-	-	-	-	-	-	-	-	-	-	-	-	-	-	-	-	0	-
SRR8174973	Klebsiella pneumoniae	strong	305	120623	318833	5733740	no	ST39	2	1	2	4	9	1	14	287	ybt 16; ICEKp12	6	15	5	4	11	239	23	2	11	4	2	-	0	-	-	-	-	-	-	-	-	-	-	-	-	-	-	-	-	-	0	-
SRR8174974	Klebsiella pneumoniae	strong	237	129854	370698	5580810	no	ST14	1	6	1	1	1	1	1	0	-	-	-	-	-	-	-	-	-	-	-	-	-	0	-	-	-	-	-	-	-	-	-	-	-	-	-	-	-	-	-	0	-
SRR8174975	Klebsiella pneumoniae	strong	152	229662	786086	5394121	no	ST323	2	1	1	1	9	1	93	0	-	-	-	-	-	-	-	-	-	-	-	-	-	0	-	-	-	-	-	-	-	-	-	-	-	-	-	-	-	-	-	0	-
SRR8174976	Klebsiella pneumoniae	strong	606	172497	494665	5754560	no	ST397	2	1	1	1	21	44	9	183-3LV	ybt 9; ICEKp3 (truncated)	5	137	6	5	1	25*	37	9	5	5*-59%	11	-	0	-	-	-	-	-	-	-	-	-	-	-	-	-	-	-	-	-	0	-
SRR8174977	Klebsiella pneumoniae	strong	289	152852	395080	5772195	no	ST834	2	1	2	1	7	1	25	586-1LV	ybt 14; ICEKp12	4	4	5	4	1	27	251*	95	4	4	2	-	0	-	-	-	-	-	-	-	-	-	-	-	-	-	-	-	-	-	0	-
SRR8174978	Klebsiella pneumoniae	strong	264	252589	452655	5595708	no	ST1552	2	1	2	1	3	25	2	0	-	-	-	-	-	-	-	-	-	-	-	-	-	0	-	-	-	-	-	-	-	-	-	-	-	-	-	-	-	-	-	0	-
SRR8174979	Klebsiella pneumoniae	strong	223	127925	485496	5468488	no	ST37	2	9	2	1	13	1	16	91-1LV	ybt 10; ICEKp4	3	12	4	3	3	85	85	3	10	9	2	-	0	-	-	-	-	-	-	-	-	-	-	-	-	-	-	-	-	-	0	-
SRR8174980	Klebsiella pneumoniae	strong	313	285972	966755	5620970	no	ST20	2	3	1	1	4	4	4	0	-	-	-	-	-	-	-	-	-	-	-	-	-	0	-	-	-	-	-	-	-	-	-	-	-	-	-	-	-	-	-	0	-
SRR8174981	Klebsiella pneumoniae	strong	346	174196	381506	5850613	no	ST3438	2	1	1	1	21	44	470	183-2LV	ybt 9; ICEKp3	5	137	6	5	1	25*	37	9	5	5	11	-	0	-	-	-	-	-	-	-	-	-	-	-	-	-	-	-	-	-	0	-
SRR8174982	Klebsiella pneumoniae	strong	256	168778	374204	5537941	no	ST111	2	1	5	1	17	4	42	345-2LV	ybt 9; ICEKp3	5	11	6	5	1	171	192*	9	5*	5	11	-	0	-	-	-	-	-	-	-	-	-	-	-	-	-	-	-	-	-	0	-
SRR8174983	Klebsiella pneumoniae	strong	231	263486	416153	5724646	no	ST336	2	1	1	1	72	4	4	230	ybt 15; ICEKp11	6	15	22	4	1	37	34	14	1	4	17	-	0	-	-	-	-	-	-	-	-	-	-	-	-	-	-	-	-	-	0	-
SRR8174984	Klebsiella pneumoniae	strong	310	145760	337576	5517624	no	ST194	27	1	1	1	10	1	17	0	-	-	-	-	-	-	-	-	-	-	-	-	-	0	-	-	-	-	-	-	-	-	-	-	-	-	-	-	-	-	-	0	-
SRR8174985	Klebsiella pneumoniae	strong	242	196223	717381	5588977	no	ST1552	2	1	2	1	3	25	2	0	-	-	-	-	-	-	-	-	-	-	-	-	-	0	-	-	-	-	-	-	-	-	-	-	-	-	-	-	-	-	-	0	-
SRR8174986	Klebsiella pneumoniae	strong	132	249579	474529	5419826	no	ST3403	2	1	2	1	12	1	62	209-3LV	ybt 9; ICEKp3	5	19	6	5	1	51*	242*	9	5	5	21*	-	0	-	-	-	-	-	-	-	-	-	-	-	-	-	-	-	-	-	0	-
SRR8174987	Klebsiella pneumoniae	strong	153	194132	395255	5563017	no	ST76	4	1	1	1	21	1	35	13-1LV	ybt 22; ICEKp12	11	9	11	8	1	2	208	8	9	8	8	-	0	-	-	-	-	-	-	-	-	-	-	-	-	-	-	-	-	-	0	-
SRR8174988	Klebsiella pneumoniae	strong	239	165722	361641	5476740	no	ST280	2	1	2	1	10	4	46	0	-	-	-	-	-	-	-	-	-	-	-	-	-	0	-	-	-	-	-	-	-	-	-	-	-	-	-	-	-	-	-	0	-
SRR8174989	Klebsiella pneumoniae	strong	171	177517	377950	5431712	no	ST1798	3	5	1	134	10	4	4	0	-	-	-	-	-	-	-	-	-	-	-	-	-	0	-	-	-	-	-	-	-	-	-	-	-	-	-	-	-	-	-	0	-
SRR8174990	Klebsiella pneumoniae	strong	177	200190	414807	5424191	no	ST307	4	1	2	52	1	1	7	0	-	-	-	-	-	-	-	-	-	-	-	-	-	0	-	-	-	-	-	-	-	-	-	-	-	-	-	-	-	-	-	0	-
SRR8174991	Klebsiella pneumoniae	strong	130	248010	440724	5374287	no	ST3403	2	1	2	1	12	1	62	209-3LV	ybt 9; ICEKp3	5	19	6	5	1	51*	242*	9	5	5	21*	-	0	-	-	-	-	-	-	-	-	-	-	-	-	-	-	-	-	-	0	-
SRR8174992	Klebsiella pneumoniae	strong	231	175065	374277	5414381	no	ST788	2	4	2	1	7	1	12	0	-	-	-	-	-	-	-	-	-	-	-	-	-	0	-	-	-	-	-	-	-	-	-	-	-	-	-	-	-	-	-	0	-
SRR8174993	Klebsiella pneumoniae	strong	292	285378	728249	5639630	no	ST336	2	1	1	1	72	4	4	230	ybt 15; ICEKp11	6	15	22	4	1	37	34	14	1	4	17	-	0	-	-	-	-	-	-	-	-	-	-	-	-	-	-	-	-	-	0	-
SRR8174994	Klebsiella pneumoniae	strong	326	131822	669668	5721906	no	ST1726	2	1	1	117	10	4	18	195	ybt 8; ICEKp9	5	11	6	5	1	99	138	9	29	5	79	-	0	-	-	-	-	-	-	-	-	-	-	-	-	-	-	-	-	-	0	-
SRR8174995	Klebsiella pneumoniae	strong	266	214261	446271	5635787	no	ST391	10	5	1	4	6	4	4	0	-	-	-	-	-	-	-	-	-	-	-	-	-	0	-	-	-	-	-	-	-	-	-	-	-	-	-	-	-	-	-	0	-
SRR8174996	Klebsiella pneumoniae	strong	249	128902	362692	5533505	no	ST252	2	5	1	1	9	1	6	0	-	-	-	-	-	-	-	-	-	-	-	-	-	0	-	-	-	-	-	-	-	-	-	-	-	-	-	-	-	-	-	0	-
SRR8174997	Klebsiella pneumoniae	strong	186	212706	431928	5639346	no	ST133	12	1	1	2	5	1	36	277-1LV	ybt 16; ICEKp12	6	15	138	4	11	33	23	2	11	4	2	-	0	-	-	-	-	-	-	-	-	-	-	-	-	-	-	-	-	-	0	-
SRR8174998	Klebsiella pneumoniae	strong	123	249579	419867	5417738	no	ST3403	2	1	2	1	12	1	62	209-3LV	ybt 9; ICEKp3	5	19	6	5	1	51*	242*	9	5	5	21*	-	0	-	-	-	-	-	-	-	-	-	-	-	-	-	-	-	-	-	0	-
SRR8174999	Klebsiella pneumoniae	strong	119	220193	440720	5372752	no	ST3403	2	1	2	1	12	1	62	209-3LV	ybt 9; ICEKp3	5	19	6	5	1	51*	242*	9	5	5	21*	-	0	-	-	-	-	-	-	-	-	-	-	-	-	-	-	-	-	-	0	-
SRR8175000	Klebsiella pneumoniae	strong	246	281680	542111	5597576	no	ST391	10	5	1	4	6	4	4	0	-	-	-	-	-	-	-	-	-	-	-	-	-	0	-	-	-	-	-	-	-	-	-	-	-	-	-	-	-	-	-	0	-
SRR8175001	Klebsiella pneumoniae	strong	288	162404	395503	5769951	no	ST834	2	1	2	1	7	1	25	586-1LV	ybt 14; ICEKp12	4	4	5	4	1	27	251*	95	4	4	2	-	0	-	-	-	-	-	-	-	-	-	-	-	-	-	-	-	-	-	0	-
SRR8175002	Klebsiella pneumoniae	strong	144	280924	604309	5469384	no	ST403	2	1	2	1	1	7	13	0	-	-	-	-	-	-	-	-	-	-	-	-	-	0	-	-	-	-	-	-	-	-	-	-	-	-	-	-	-	-	-	0	-
SRR8175003	Klebsiella pneumoniae	strong	158	193478	608230	5542702	no	ST394	2	9	2	1	13	1	82	183	ybt 9; ICEKp3	5	11	6	5	1	25	37	9	5	5	11	-	0	-	-	-	-	-	-	-	-	-	-	-	-	-	-	-	-	-	0	-
SRR8175004	Klebsiella pneumoniae	strong	140	285377	731026	5571946	no	ST336	2	1	1	1	72	4	4	230	ybt 15; ICEKp11	6	15	22	4	1	37	34	14	1	4	17	-	0	-	-	-	-	-	-	-	-	-	-	-	-	-	-	-	-	-	0	-
SRR8175005	Klebsiella pneumoniae	strong	141	253865	419921	5335766	no	ST788	2	4	2	1	7	1	12	0	-	-	-	-	-	-	-	-	-	-	-	-	-	0	-	-	-	-	-	-	-	-	-	-	-	-	-	-	-	-	-	0	-
SRR8175006	Klebsiella pneumoniae	strong	140	172503	662685	5674714	no	ST372	2	1	2	1	1	15	4	179-2LV	ybt 9; ICEKp3	5	11	6*	5	1	16	37	9	5	113	11	-	0	-	-	-	-	-	-	-	-	-	-	-	-	-	-	-	-	-	0	-
SRR8175007	Klebsiella pneumoniae	strong	166	200812	616450	5537849	no	ST471	3	1	1	68	4	1	39	0	-	-	-	-	-	-	-	-	-	-	-	-	-	0	-	-	-	-	-	-	-	-	-	-	-	-	-	-	-	-	-	0	-
SRR8175008	Klebsiella pneumoniae	strong	279	214646	517315	5633042	no	ST323	2	1	1	1	9	1	93	0	-	-	-	-	-	-	-	-	-	-	-	-	-	0	-	-	-	-	-	-	-	-	-	-	-	-	-	-	-	-	-	0	-
SRR8175009	Klebsiella pneumoniae	strong	399	175016	436012	5757857	no	ST405	2	1	62	3	10	4	110	500-2LV	ybt 13; ICEKp2 (truncated)	6	4	131	134	1	323*-64%	367*	2	4	4	2	-	0	-	-	-	-	-	-	-	-	-	-	-	-	-	-	-	-	-	0	-
SRR8175010	Klebsiella pneumoniae	strong	287	146233	281690	5589394	no	ST15	1	1	1	1	1	1	1	0	-	-	-	-	-	-	-	-	-	-	-	-	-	0	-	-	-	-	-	-	-	-	-	-	-	-	-	-	-	-	-	0	-
SRR8175011	Klebsiella pneumoniae	strong	400	148893	408035	5686789	no	ST268	2	1	2	1	7	1	81	0	-	-	-	-	-	-	-	-	-	-	-	-	-	0	-	-	-	-	-	-	-	-	-	-	-	-	-	-	-	-	-	0	-
SRR8175012	Klebsiella pneumoniae	strong	232	214497	517315	5637362	no	ST323	2	1	1	1	9	1	93	0	-	-	-	-	-	-	-	-	-	-	-	-	-	0	-	-	-	-	-	-	-	-	-	-	-	-	-	-	-	-	-	0	-
SRR8175013	Klebsiella pneumoniae	strong	718	235329	670524	5824810	no	ST323	2	1	1	1	9	1	93	0	-	-	-	-	5*-0%	1*-54%	-	-	-	-	-	-	ybtA_92*-54%	0	-	-	-	-	-	-	-	-	-	-	-	-	-	-	-	-	-	0	-
SRR8175014	Klebsiella pneumoniae	strong	224	180025	463889	5386908	no	ST17	2	1	1	1	4	4	4	0	-	-	-	-	-	-	-	-	-	-	-	-	-	0	-	-	-	-	-	-	-	-	-	-	-	-	-	-	-	-	-	0	-
SRR8175015	Klebsiella pneumoniae	strong	319	186887	475266	5773375	no	ST3438	2	1	1	1	21	44	470	183-2LV	ybt 9; ICEKp3	5	137	6	5	1	25*	37	9	5	5	11	-	0	-	-	-	-	-	-	-	-	-	-	-	-	-	-	-	-	-	0	-
SRR8175016	Klebsiella pneumoniae	strong	289	165484	426279	5725187	no	ST1726	2	1	1	117	10	4	18	195	ybt 8; ICEKp9	5	11	6	5	1	99	138	9	29	5	79	-	0	-	-	-	-	-	-	-	-	-	-	-	-	-	-	-	-	-	0	-
SRR8175017	Klebsiella pneumoniae	strong	110	372262	597622	5445395	no	ST76	4	1	1	1	21	1	35	0	-	-	-	-	-	-	-	-	-	-	-	-	-	0	-	-	-	-	-	-	-	-	-	-	-	-	-	-	-	-	-	0	-
SRR8175018	Klebsiella pneumoniae	strong	532	172772	483254	5767813	no	ST394	2	9	2	1	13	1	82	0	-	-	-	-	-	-	-	-	-	-	-	-	-	0	-	-	-	-	-	-	-	-	-	-	-	-	-	-	-	-	-	0	-
SRR8175019	Klebsiella pneumoniae	strong	447	229727	694663	5727617	no	ST336	2	1	1	1	72	4	4	230-2LV	ybt 15; ICEKp11	6	15	22	4*	1	37	34*	14	1	4	17	-	0	-	-	-	-	-	-	-	-	-	-	-	-	-	-	-	-	-	0	-
SRR8175020	Klebsiella pneumoniae	strong	512	276379	760643	5704796	no	ST14	1	6	1	1	1	1	1	0	-	-	-	-	-	-	-	-	-	-	-	-	-	0	-	-	-	-	-	-	-	-	-	-	-	-	-	-	-	-	-	0	-
SRR8175021	Klebsiella pneumoniae	strong	480	298058	563235	5622586	no	ST25	2	1	1	1	10	4	13	0	-	-	-	-	-	-	-	-	-	-	-	-	-	0	-	-	-	-	-	-	-	-	-	-	-	-	-	-	-	-	-	0	-
SRR8175022	Klebsiella pneumoniae	strong	228	233362	440961	5607728	no	ST391	10	5	1	4	6	4	4	0	-	-	-	-	-	-	-	-	-	-	-	-	-	0	-	-	-	-	-	-	-	-	-	-	-	-	-	-	-	-	-	0	-
SRR8175023	Klebsiella pneumoniae	strong	201	245110	582965	5560896	no	ST14	1	6	1	1	1	1	1	0	-	-	-	-	-	-	-	-	-	-	-	-	-	0	-	-	-	-	-	-	-	-	-	-	-	-	-	-	-	-	-	0	-
SRR8175024	Klebsiella pneumoniae	strong	299	214316	459183	5742594	no	ST13	2	3	1	1	10	1	19	0	-	-	-	-	-	-	-	-	-	-	-	-	-	0	-	-	-	-	-	-	-	-	-	-	-	-	-	-	-	-	-	0	-
SRR8175025	Klebsiella pneumoniae	strong	159	215486	700388	5500497	no	ST4	3	1	1	1	3	3	1	464	ybt 13; ICEKp2	6	4	131	61	1	126	395	2	4	4	2	-	0	-	-	-	-	-	-	-	-	-	-	-	-	-	-	-	-	-	0	-
ERR11968343	Klebsiella quasipneumoniae subsp. similipneumoniae	strong	3542	22768	96270	5798448	no	ST3013	18	22	26	64	7	52	99	0	-	-	-	-	-	-	-	-	-	-	-	-	-	0	-	-	-	-	-	-	-	-	-	-	-	-	-	-	-	-	-	0	-
ERR11968356	Klebsiella quasipneumoniae subsp. similipneumoniae	strong	8110	12153	73081	6335202	no	ST334	18	22	18	22	25	37	51	0	-	-	-	-	-	-	-	-	-	-	-	-	-	0	-	-	-	-	-	-	-	-	-	-	-	-	-	-	-	-	-	0	-
ERR11968393	Klebsiella quasipneumoniae subsp. similipneumoniae	strong	1764	65117	232158	5593390	no	ST367	18	15	26	16	11	13	106	0	-	-	-	-	-	-	-	-	-	-	-	-	-	0	-	-	-	-	-	-	-	-	-	-	-	-	-	-	-	-	-	0	-
ERR11968394	Klebsiella quasipneumoniae subsp. similipneumoniae	strong	3051	90701	225277	5760194	no	ST367	18	15	26	16	11	13	106	0	-	-	-	-	-	-	-	-	-	-	-	-	-	0	-	-	-	-	-	-	-	-	-	-	-	-	-	-	-	-	-	0	-
ERR11968430	Klebsiella quasipneumoniae subsp. similipneumoniae	strong	12716	48006	202268	6827573	no	ST334	18	22	18	22	25	37	51	0	-	-	-	-	-	-	-	-	-	-	-	-	-	0	-	-	-	-	-	-	-	-	-	-	-	-	-	-	-	-	-	0	-
SRR24046068	Klebsiella quasipneumoniae subsp. similipneumoniae	strong	1555	30610	137996	6072695	no	ST2478	18	15	26	61	32	20	312	0	-	-	-	-	-	-	-	-	-	-	-	-	-	0	-	-	-	-	-	-	-	-	-	-	-	-	-	-	-	-	-	0	-
SRR24046074	Klebsiella quasipneumoniae subsp. similipneumoniae	strong	525	31397	117196	5549345	no	ST824	18	22	18	22	79	41	51	0	-	-	-	-	-	-	-	-	-	-	-	-	-	0	-	-	-	-	-	-	-	-	-	-	-	-	-	-	-	-	-	0	-
SRR24046078	Klebsiella quasipneumoniae subsp. similipneumoniae	weak	2914	38047	214031	5989096	no	ST367-2LV	18	15*	26	16	11	13	49*	0	-	-	-	-	-	-	-	-	-	-	-	-	-	0	-	-	-	-	-	-	-	-	-	-	-	-	-	-	-	-	-	0	-
SRR24046083	Klebsiella quasipneumoniae subsp. similipneumoniae	strong	1640	33986	147260	6065364	no	ST367-2LV	18	15*	26	16	11	13	49*	0	-	-	-	-	-	-	-	-	-	-	-	-	-	0	-	-	-	-	-	-	-	-	-	-	-	-	-	-	-	-	-	0	-
SRR24046084	Klebsiella quasipneumoniae subsp. similipneumoniae	strong	1418	20251	107745	6192376	no	ST334-1LV	18	22	18	186	25	37	51	0	-	-	-	-	-	-	-	-	-	-	-	-	-	0	-	-	-	-	-	-	-	-	-	-	-	-	-	-	-	-	-	0	-
ERR11968346	Klebsiella quasivariicola	strong	3104	40805	156584	5937227	no	ST3897	65	59	86	264	136	81	558	0	-	-	-	-	-	-	-	-	-	-	-	-	-	0	-	-	-	-	-	-	-	-	-	-	-	-	-	-	-	-	-	0	-
SRR24046069	Klebsiella variicola subsp. variicola	weak	5127	2551	30095	5890896	no	ST5362-3LV	28	45	21	49	455	22	-	0	-	-	-	-	-	-	-	-	-	-	-	-	-	0	-	-	-	-	-	-	-	-	-	-	-	-	-	-	-	-	-	0	-
SRR24046079	Klebsiella variicola subsp. variicola	strong	3038	3992	80660	5850756	no	ST344-1LV	16	24	21	27	47	22	-	0	-	-	-	-	-	-	-	-	-	-	-	-	-	0	-	-	-	-	-	-	-	-	-	-	-	-	-	-	-	-	-	0	-
SRR24046081	Klebsiella variicola subsp. variicola	strong	2040	17343	88263	6416688	no	ST3946	16	18	21	27	57	22	564	0	-	-	-	-	-	-	-	-	-	-	-	-	-	0	-	-	-	-	-	-	-	-	-	-	-	-	-	-	-	-	-	0	-
[truncated: 62 more columns]

## Sheet: S2
Table S2: Read quality and sequencing metrics
Read_name	Median Read Length	M Seqs	Average Read Length	% GC	% Dups
ERR11968331_R1	151 bp	1.7	135 bp	0.53	0.267
ERR11968331_R2	151 bp	1.7	146 bp	0.54	0.264
ERR11968338_R1	151 bp	2.6	145 bp	0.54	0.325
ERR11968338_R2	151 bp	2.6	147 bp	0.53	0.32
ERR11968340_R1	151 bp	1.7	141 bp	0.52	0.297
ERR11968340_R2	151 bp	1.7	146 bp	0.52	0.293
ERR11968343_R1	151 bp	2.1	141 bp	0.53	0.299
ERR11968343_R2	151 bp	2.1	147 bp	0.52	0.298
ERR11968346_R1	151 bp	2.3	145 bp	0.54	0.314
ERR11968346_R2	151 bp	2.3	148 bp	0.54	0.309
ERR11968349_R1	151 bp	1.9	144 bp	0.53	0.282
ERR11968349_R2	151 bp	1.9	147 bp	0.54	0.275
ERR11968350_R1	151 bp	2.2	136 bp	0.52	0.356
ERR11968350_R2	151 bp	2.2	147 bp	0.53	0.375
ERR11968356_R1	151 bp	1.9	142 bp	0.52	0.299
ERR11968356_R2	151 bp	1.9	146 bp	0.52	0.295
ERR11968359_R1	151 bp	2	136 bp	0.53	0.297
ERR11968359_R2	151 bp	2	146 bp	0.52	0.323
ERR11968360_R1	151 bp	2.4	143 bp	0.54	0.284
ERR11968360_R2	151 bp	2.4	148 bp	0.55	0.304
ERR11968367_R1	151 bp	2.1	145 bp	0.53	0.314
ERR11968367_R2	151 bp	2.1	148 bp	0.53	0.31
ERR11968372_R1	151 bp	2	140 bp	0.54	0.319
ERR11968372_R2	151 bp	2	149 bp	0.53	0.333
ERR11968387_R1	151 bp	1.9	137 bp	0.53	0.333
ERR11968387_R2	151 bp	1.9	147 bp	0.52	0.328
ERR11968390_R1	151 bp	2	139 bp	0.54	0.373
ERR11968390_R2	151 bp	2	148 bp	0.54	0.367
ERR11968393_R1	151 bp	2.1	142 bp	0.55	0.299
ERR11968393_R2	151 bp	2.1	148 bp	0.56	0.295
ERR11968394_R1	151 bp	2.6	140 bp	0.55	0.331
ERR11968394_R2	151 bp	2.6	148 bp	0.55	0.348
ERR11968415_R1	151 bp	2.2	142 bp	0.52	0.308
ERR11968415_R2	151 bp	2.2	148 bp	0.53	0.318
ERR11968430_R1	151 bp	2	145 bp	0.51	0.374
ERR11968430_R2	151 bp	2	148 bp	0.52	0.371
ERR11968434_R1	151 bp	2	147 bp	0.55	0.295
ERR11968434_R2	151 bp	2	148 bp	0.55	0.287
ERR11968443_R1	151 bp	2.2	143 bp	0.53	0.326
ERR11968443_R2	151 bp	2.2	148 bp	0.53	0.329
ERR11968444_R1	151 bp	1.8	142 bp	0.52	0.339
ERR11968444_R2	151 bp	1.8	147 bp	0.51	0.335
ERR1989072_R1	151 bp	0.5	186 bp	0.56	0.111
ERR1989072_R2	151 bp	0.5	153 bp	0.56	0.091
ERR1989073_R1	151 bp	1.1	176 bp	0.56	0.198
ERR1989073_R2	151 bp	1.1	147 bp	0.55	0.148
ERR1989074_R1	151 bp	0.5	206 bp	0.55	0.147
ERR1989074_R2	151 bp	0.5	151 bp	0.54	0.108
ERR1989075_R1	151 bp	0.7	136 bp	0.6	0.408
ERR1989075_R2	151 bp	0.7	134 bp	0.66	0.406
ERR1989076_R1	151 bp	0.8	135 bp	0.61	0.418
ERR1989076_R2	151 bp	0.8	134 bp	0.68	0.417
ERR1989077_R1	151 bp	0.7	133 bp	0.61	0.334
ERR1989077_R2	151 bp	0.7	132 bp	0.67	0.329
ERR1989078_R1	151 bp	0.3	133 bp	0.61	0.356
ERR1989078_R2	151 bp	0.3	132 bp	0.67	0.356
ERR1989079_R1	151 bp	0.9	130 bp	0.57	0.448
ERR1989079_R2	151 bp	0.9	129 bp	0.61	0.442
ERR1989080_R1	151 bp	0.7	135 bp	0.59	0.517
ERR1989080_R2	151 bp	0.7	134 bp	0.66	0.515
ERR1989081_R1	151 bp	0.5	138 bp	0.59	0.382
ERR1989081_R2	151 bp	0.5	137 bp	0.65	0.379
ERR1989082_R1	151 bp	0.4	133 bp	0.59	0.327
ERR1989082_R2	151 bp	0.4	131 bp	0.64	0.323
ERR1989083_R1	151 bp	0.8	131 bp	0.58	0.418
ERR1989083_R2	151 bp	0.8	130 bp	0.63	0.414
ERR1989086_R1	151 bp	0.5	136 bp	0.6	0.364
ERR1989086_R2	151 bp	0.5	134 bp	0.67	0.365
ERR1989087_R1	151 bp	1	175 bp	0.55	0.204
ERR1989087_R2	151 bp	1	148 bp	0.55	0.159
ERR1989088_R1	151 bp	0.7	176 bp	0.55	0.189
ERR1989088_R2	151 bp	0.7	143 bp	0.55	0.15
ERR1989089_R1	151 bp	1	170 bp	0.55	0.236
ERR1989089_R2	151 bp	1	140 bp	0.55	0.183
ERR1989090_R1	151 bp	0.3	130 bp	0.62	0.289
ERR1989090_R2	151 bp	0.3	129 bp	0.68	0.288
ERR1989091_R1	151 bp	1.9	112 bp	0.55	0.238
ERR1989091_R2	151 bp	1.9	110 bp	0.55	0.221
ERR1989092_R1	151 bp	0.7	137 bp	0.6	0.411
ERR1989092_R2	151 bp	0.7	136 bp	0.65	0.409
ERR1989093_R1	151 bp	0.5	138 bp	0.62	0.346
ERR1989093_R2	151 bp	0.5	136 bp	0.69	0.346
ERR1989094_R1	151 bp	0.6	136 bp	0.6	0.405
ERR1989094_R2	151 bp	0.6	135 bp	0.67	0.402
ERR1989095_R1	151 bp	0.7	134 bp	0.58	0.336
ERR1989095_R2	151 bp	0.7	135 bp	0.63	0.336
ERR1989096_R1	151 bp	1	136 bp	0.62	0.395
ERR1989096_R2	151 bp	1	135 bp	0.69	0.392
ERR1989097_R1	151 bp	1.5	134 bp	0.6	0.491
ERR1989097_R2	151 bp	1.5	133 bp	0.68	0.487
ERR1989098_R1	151 bp	2.3	137 bp	0.61	0.525
ERR1989098_R2	151 bp	2.3	136 bp	0.68	0.517
ERR1989099_R1	151 bp	0.9	135 bp	0.59	0.432
ERR1989099_R2	151 bp	0.9	133 bp	0.65	0.427
ERR1989102_R1	151 bp	0.6	137 bp	0.59	0.325
ERR1989102_R2	151 bp	0.6	136 bp	0.64	0.323
ERR1989103_R1	151 bp	1.2	131 bp	0.6	0.428
ERR1989103_R2	151 bp	1.2	130 bp	0.66	0.422
ERR1989107_R1	151 bp	1.5	135 bp	0.61	0.414
ERR1989107_R2	151 bp	1.5	135 bp	0.68	0.411
ERR1989108_R1	151 bp	0.3	138 bp	0.57	0.284
ERR1989108_R2	151 bp	0.3	137 bp	0.61	0.281
ERR1989109_R1	151 bp	0.3	138 bp	0.58	0.211
ERR1989109_R2	151 bp	0.3	137 bp	0.62	0.21
SRR24046068_R1	151 bp	2.7	242 bp	0.56	0.442
SRR24046068_R2	151 bp	2.7	241 bp	0.56	0.438
SRR24046069_R1	151 bp	0.1	239 bp	0.56	0.12
SRR24046069_R2	151 bp	0.1	246 bp	0.55	0.133
SRR24046070_R1	151 bp	1	234 bp	0.56	0.224
SRR24046070_R2	151 bp	1	245 bp	0.56	0.264
SRR24046071_R1	151 bp	1.5	238 bp	0.55	0.329
SRR24046071_R2	151 bp	1.5	246 bp	0.54	0.364
SRR24046072_R1	151 bp	1.3	233 bp	0.57	0.243
SRR24046072_R2	151 bp	1.3	245 bp	0.56	0.294
SRR24046073_R1	151 bp	1.4	237 bp	0.56	0.291
SRR24046073_R2	151 bp	1.4	244 bp	0.56	0.32
SRR24046074_R1	151 bp	1.3	240 bp	0.56	0.299
SRR24046074_R2	151 bp	1.3	244 bp	0.56	0.316
SRR24046075_R1	151 bp	1.5	240 bp	0.55	0.33
SRR24046075_R2	151 bp	1.5	246 bp	0.55	0.357
SRR24046076_R1	151 bp	1.7	244 bp	0.55	0.359
SRR24046076_R2	151 bp	1.7	243 bp	0.55	0.353
SRR24046077_R1	151 bp	2.4	244 bp	0.55	0.415
SRR24046077_R2	151 bp	2.4	243 bp	0.55	0.41
SRR24046078_R1	151 bp	2.4	240 bp	0.56	0.305
SRR24046078_R2	151 bp	2.4	246 bp	0.56	0.326
SRR24046079_R1	151 bp	2.1	241 bp	0.52	0.462
SRR24046079_R2	151 bp	2.1	245 bp	0.52	0.479
SRR24046080_R1	151 bp	1.2	235 bp	0.56	0.24
SRR24046080_R2	151 bp	1.2	244 bp	0.55	0.28
SRR24046081_R1	151 bp	2.3	243 bp	0.55	0.418
SRR24046081_R2	151 bp	2.3	242 bp	0.55	0.417
SRR24046082_R1	151 bp	2	243 bp	0.55	0.349
SRR24046082_R2	151 bp	2	242 bp	0.55	0.348
SRR24046083_R1	151 bp	1.7	242 bp	0.56	0.356
SRR24046083_R2	151 bp	1.7	239 bp	0.56	0.35
SRR24046084_R1	151 bp	1.3	238 bp	0.55	0.308
SRR24046084_R2	151 bp	1.3	237 bp	0.55	0.31
SRR24046085_R1	151 bp	1.8	243 bp	0.56	0.349
SRR24046085_R2	151 bp	1.8	241 bp	0.56	0.345
SRR8174898_R1	151 bp	1.1	145 bp	0.56	0.215
SRR8174898_R2	151 bp	1.1	143 bp	0.56	0.204
SRR8174899_R1	151 bp	1.9	143 bp	0.56	0.287
SRR8174899_R2	151 bp	1.9	141 bp	0.56	0.276
SRR8174900_R1	151 bp	0.9	148 bp	0.56	0.178
SRR8174900_R2	151 bp	0.9	146 bp	0.56	0.17
SRR8174901_R1	151 bp	0.7	148 bp	0.56	0.153
SRR8174901_R2	151 bp	0.7	146 bp	0.56	0.143
SRR8174902_R1	151 bp	0.7	147 bp	0.56	0.138
SRR8174902_R2	151 bp	0.7	142 bp	0.56	0.123
SRR8174903_R1	151 bp	0.6	147 bp	0.55	0.142
SRR8174903_R2	151 bp	0.6	144 bp	0.55	0.13
SRR8174904_R1	151 bp	1.5	143 bp	0.55	0.257
SRR8174904_R2	151 bp	1.5	141 bp	0.55	0.244
SRR8174905_R1	151 bp	1.1	147 bp	0.56	0.209
SRR8174905_R2	151 bp	1.1	142 bp	0.56	0.192
SRR8174906_R1	151 bp	0.8	145 bp	0.55	0.157
SRR8174906_R2	151 bp	0.8	140 bp	0.56	0.142
SRR8174907_R1	151 bp	1.2	147 bp	0.56	0.202
SRR8174907_R2	151 bp	1.2	144 bp	0.56	0.19
SRR8174908_R1	151 bp	0.6	149 bp	0.56	0.119
SRR8174908_R2	151 bp	0.6	146 bp	0.56	0.116
SRR8174909_R1	151 bp	0.4	148 bp	0.56	0.096
SRR8174909_R2	151 bp	0.4	146 bp	0.56	0.092
SRR8174910_R1	151 bp	0.4	148 bp	0.56	0.088
SRR8174910_R2	151 bp	0.4	145 bp	0.56	0.085
SRR8174911_R1	151 bp	0.6	148 bp	0.56	0.129
SRR8174911_R2	151 bp	0.6	144 bp	0.56	0.12
SRR8174912_R1	151 bp	0.6	148 bp	0.56	0.113
SRR8174912_R2	151 bp	0.6	146 bp	0.56	0.11
SRR8174913_R1	151 bp	1.3	149 bp	0.56	0.226
SRR8174913_R2	151 bp	1.3	145 bp	0.56	0.212
SRR8174914_R1	151 bp	0.7	143 bp	0.55	0.146
SRR8174914_R2	151 bp	0.7	140 bp	0.55	0.133
SRR8174915_R1	151 bp	0.4	148 bp	0.56	0.093
SRR8174915_R2	151 bp	0.4	145 bp	0.56	0.088
SRR8174916_R1	151 bp	0.8	148 bp	0.56	0.153
SRR8174916_R2	151 bp	0.8	144 bp	0.56	0.143
SRR8174917_R1	151 bp	0.6	147 bp	0.56	0.129
SRR8174917_R2	151 bp	0.6	144 bp	0.56	0.12
SRR8174918_R1	151 bp	0.7	148 bp	0.56	0.141
SRR8174918_R2	151 bp	0.7	140 bp	0.56	0.119
SRR8174919_R1	151 bp	0.7	148 bp	0.56	0.144
SRR8174919_R2	151 bp	0.7	145 bp	0.56	0.138
SRR8174920_R1	151 bp	0.8	147 bp	0.56	0.159
SRR8174920_R2	151 bp	0.8	145 bp	0.56	0.152
SRR8174921_R1	151 bp	0.8	147 bp	0.55	0.183
SRR8174921_R2	151 bp	0.8	144 bp	0.55	0.171
SRR8174922_R1	151 bp	0.8	146 bp	0.55	0.183
SRR8174922_R2	151 bp	0.8	144 bp	0.55	0.175
SRR8174923_R1	151 bp	0.8	147 bp	0.55	0.174
SRR8174923_R2	151 bp	0.8	144 bp	0.55	0.167
SRR8174924_R1	151 bp	0.8	148 bp	0.56	0.158
SRR8174924_R2	151 bp	0.8	144 bp	0.56	0.149
SRR8174925_R1	151 bp	0.6	147 bp	0.56	0.145
SRR8174925_R2	151 bp	0.6	143 bp	0.56	0.132
SRR8174926_R1	151 bp	0.8	144 bp	0.55	0.165
SRR8174926_R2	151 bp	0.8	141 bp	0.55	0.157
SRR8174927_R1	151 bp	0.6	148 bp	0.56	0.122
SRR8174927_R2	151 bp	0.6	142 bp	0.56	0.107
SRR8174928_R1	151 bp	0.7	146 bp	0.55	0.175
SRR8174928_R2	151 bp	0.7	143 bp	0.55	0.161
SRR8174929_R1	151 bp	1	143 bp	0.55	0.186
SRR8174929_R2	151 bp	1	137 bp	0.55	0.16
SRR8174930_R1	151 bp	0.7	146 bp	0.56	0.154
SRR8174930_R2	151 bp	0.7	143 bp	0.56	0.143
SRR8174931_R1	151 bp	0.9	146 bp	0.55	0.179
SRR8174931_R2	151 bp	0.9	143 bp	0.55	0.168
SRR8174932_R1	151 bp	1	144 bp	0.55	0.194
SRR8174932_R2	151 bp	1	140 bp	0.55	0.173
SRR8174933_R1	151 bp	0.8	145 bp	0.55	0.171
SRR8174933_R2	151 bp	0.8	141 bp	0.55	0.152
SRR8174934_R1	151 bp	0.8	145 bp	0.55	0.16
SRR8174934_R2	151 bp	0.8	139 bp	0.55	0.14
SRR8174935_R1	151 bp	0.9	141 bp	0.55	0.176
SRR8174935_R2	151 bp	0.9	139 bp	0.55	0.167
SRR8174936_R1	151 bp	1.8	136 bp	0.56	0.266
SRR8174936_R2	151 bp	1.8	135 bp	0.56	0.257
SRR8174937_R1	151 bp	0.6	147 bp	0.56	0.154
SRR8174937_R2	151 bp	0.6	143 bp	0.55	0.142
SRR8174938_R1	151 bp	0.9	148 bp	0.56	0.186
SRR8174938_R2	151 bp	0.9	145 bp	0.56	0.171
SRR8174939_R1	151 bp	0.7	148 bp	0.56	0.155
SRR8174939_R2	151 bp	0.7	145 bp	0.56	0.147
SRR8174940_R1	151 bp	0.7	143 bp	0.55	0.151
SRR8174940_R2	151 bp	0.7	141 bp	0.55	0.14
SRR8174941_R1	151 bp	0.9	148 bp	0.56	0.172
SRR8174941_R2	151 bp	0.9	146 bp	0.56	0.162
SRR8174942_R1	151 bp	1	147 bp	0.56	0.19
SRR8174942_R2	151 bp	1	145 bp	0.56	0.182
SRR8174943_R1	151 bp	1.5	148 bp	0.56	0.254
SRR8174943_R2	151 bp	1.5	145 bp	0.56	0.24
SRR8174944_R1	151 bp	0.8	147 bp	0.56	0.159
SRR8174944_R2	151 bp	0.8	145 bp	0.56	0.15
SRR8174945_R1	151 bp	0.4	147 bp	0.56	0.117
SRR8174945_R2	151 bp	0.4	143 bp	0.56	0.104
SRR8174946_R1	151 bp	0.6	148 bp	0.56	0.132
SRR8174946_R2	151 bp	0.6	145 bp	0.56	0.126
SRR8174947_R1	151 bp	0.8	146 bp	0.56	0.166
SRR8174947_R2	151 bp	0.8	141 bp	0.56	0.146
SRR8174948_R1	151 bp	1.7	147 bp	0.56	0.431
SRR8174948_R2	151 bp	1.7	129 bp	0.56	0.378
SRR8174949_R1	151 bp	1.8	145 bp	0.56	0.316
SRR8174949_R2	151 bp	1.8	130 bp	0.56	0.269
SRR8174950_R1	151 bp	0.8	146 bp	0.55	0.165
SRR8174950_R2	151 bp	0.8	142 bp	0.55	0.152
SRR8174951_R1	151 bp	2.3	147 bp	0.57	0.334
SRR8174951_R2	151 bp	2.3	124 bp	0.57	0.268
SRR8174952_R1	151 bp	2.1	147 bp	0.57	0.373
SRR8174952_R2	151 bp	2.1	128 bp	0.57	0.318
SRR8174953_R1	151 bp	2.4	147 bp	0.57	0.364
SRR8174953_R2	151 bp	2.4	124 bp	0.57	0.294
SRR8174954_R1	151 bp	1.8	147 bp	0.57	0.298
SRR8174954_R2	151 bp	1.8	125 bp	0.57	0.236
SRR8174955_R1	151 bp	2.2	146 bp	0.58	0.369
SRR8174955_R2	151 bp	2.2	126 bp	0.58	0.297
SRR8174956_R1	151 bp	2.2	147 bp	0.57	0.35
SRR8174956_R2	151 bp	2.2	123 bp	0.57	0.277
SRR8174957_R1	151 bp	2.1	147 bp	0.53	0.467
SRR8174957_R2	151 bp	2.1	127 bp	0.53	0.407
SRR8174958_R1	151 bp	1.7	147 bp	0.57	0.291
SRR8174958_R2	151 bp	1.7	125 bp	0.57	0.232
SRR8174959_R1	151 bp	2.5	147 bp	0.57	0.36
SRR8174959_R2	151 bp	2.5	125 bp	0.57	0.292
SRR8174960_R1	151 bp	2.3	147 bp	0.57	0.347
SRR8174960_R2	151 bp	2.3	123 bp	0.57	0.278
SRR8174961_R1	151 bp	1.9	146 bp	0.56	0.357
SRR8174961_R2	151 bp	1.9	123 bp	0.56	0.286
SRR8174962_R1	151 bp	2.3	147 bp	0.56	0.379
SRR8174962_R2	151 bp	2.3	124 bp	0.56	0.309
SRR8174963_R1	151 bp	2.1	146 bp	0.56	0.391
SRR8174963_R2	151 bp	2.1	126 bp	0.56	0.324
SRR8174964_R1	151 bp	2.2	146 bp	0.57	0.335
SRR8174964_R2	151 bp	2.2	124 bp	0.57	0.268
SRR8174965_R1	151 bp	0.7	147 bp	0.55	0.157
SRR8174965_R2	151 bp	0.7	141 bp	0.55	0.138
SRR8174966_R1	151 bp	2.1	145 bp	0.57	0.332
SRR8174966_R2	151 bp	2.1	125 bp	0.57	0.265
SRR8174967_R1	151 bp	2.5	147 bp	0.57	0.361
SRR8174967_R2	151 bp	2.5	124 bp	0.57	0.292
SRR8174968_R1	151 bp	0.5	148 bp	0.56	0.115
SRR8174968_R2	151 bp	0.5	146 bp	0.56	0.113
SRR8174969_R1	151 bp	0.5	148 bp	0.56	0.103
SRR8174969_R2	151 bp	0.5	145 bp	0.56	0.096
SRR8174970_R1	151 bp	0.7	145 bp	0.55	0.146
SRR8174970_R2	151 bp	0.7	140 bp	0.55	0.132
SRR8174971_R1	151 bp	0.4	148 bp	0.56	0.093
SRR8174971_R2	151 bp	0.4	145 bp	0.56	0.09
SRR8174972_R1	151 bp	0.6	148 bp	0.56	0.131
SRR8174972_R2	151 bp	0.6	146 bp	0.56	0.129
SRR8174973_R1	151 bp	0.5	148 bp	0.56	0.101
SRR8174973_R2	151 bp	0.5	146 bp	0.56	0.097
SRR8174974_R1	151 bp	0.3	148 bp	0.56	0.089
SRR8174974_R2	151 bp	0.3	146 bp	0.56	0.085
SRR8174975_R1	151 bp	0.4	149 bp	0.56	0.088
SRR8174975_R2	151 bp	0.4	145 bp	0.56	0.084
SRR8174976_R1	151 bp	0.4	147 bp	0.56	0.098
SRR8174976_R2	151 bp	0.4	144 bp	0.56	0.093
SRR8174977_R1	151 bp	0.8	144 bp	0.55	0.166
SRR8174977_R2	151 bp	0.8	142 bp	0.55	0.157
SRR8174978_R1	151 bp	0.9	142 bp	0.55	0.206
SRR8174978_R2	151 bp	0.9	140 bp	0.55	0.2
SRR8174979_R1	151 bp	0.8	146 bp	0.56	0.164
SRR8174979_R2	151 bp	0.8	145 bp	0.56	0.163
SRR8174980_R1	151 bp	0.6	147 bp	0.56	0.13
SRR8174980_R2	151 bp	0.6	145 bp	0.56	0.128
SRR8174981_R1	151 bp	0.6	146 bp	0.55	0.13
SRR8174981_R2	151 bp	0.6	143 bp	0.55	0.124
SRR8174982_R1	151 bp	0.6	148 bp	0.55	0.169
SRR8174982_R2	151 bp	0.6	145 bp	0.55	0.167
SRR8174983_R1	151 bp	0.8	148 bp	0.56	0.156
SRR8174983_R2	151 bp	0.8	146 bp	0.56	0.152
SRR8174984_R1	151 bp	0.5	147 bp	0.56	0.134
SRR8174984_R2	151 bp	0.5	145 bp	0.56	0.129
SRR8174985_R1	151 bp	0.6	147 bp	0.55	0.147
SRR8174985_R2	151 bp	0.6	145 bp	0.55	0.138
SRR8174986_R1	151 bp	0.7	146 bp	0.55	0.146
SRR8174986_R2	151 bp	0.7	143 bp	0.56	0.135
SRR8174987_R1	151 bp	0.5	147 bp	0.56	0.11
SRR8174987_R2	151 bp	0.5	145 bp	0.56	0.107
SRR8174988_R1	151 bp	0.7	144 bp	0.55	0.15
SRR8174988_R2	151 bp	0.7	140 bp	0.55	0.136
SRR8174989_R1	151 bp	0.9	143 bp	0.56	0.176
SRR8174989_R2	151 bp	0.9	140 bp	0.56	0.164
SRR8174990_R1	151 bp	0.9	145 bp	0.56	0.179
SRR8174990_R2	151 bp	0.9	142 bp	0.56	0.169
SRR8174991_R1	151 bp	0.7	145 bp	0.56	0.149
SRR8174991_R2	151 bp	0.7	139 bp	0.55	0.127
SRR8174992_R1	151 bp	0.6	146 bp	0.55	0.133
SRR8174992_R2	151 bp	0.6	140 bp	0.55	0.117
SRR8174993_R1	151 bp	0.7	146 bp	0.56	0.143
SRR8174993_R2	151 bp	0.7	143 bp	0.56	0.129
SRR8174994_R1	151 bp	0.6	145 bp	0.56	0.132
SRR8174994_R2	151 bp	0.6	143 bp	0.56	0.121
SRR8174995_R1	151 bp	0.5	147 bp	0.56	0.103
SRR8174995_R2	151 bp	0.5	141 bp	0.56	0.087
SRR8174996_R1	151 bp	0.6	147 bp	0.55	0.167
SRR8174996_R2	151 bp	0.6	144 bp	0.55	0.156
SRR8174997_R1	151 bp	0.9	142 bp	0.56	0.179
SRR8174997_R2	151 bp	0.9	139 bp	0.56	0.171
SRR8174998_R1	151 bp	0.5	147 bp	0.55	0.115
SRR8174998_R2	151 bp	0.5	144 bp	0.55	0.107
SRR8174999_R1	151 bp	0.7	142 bp	0.55	0.159
SRR8174999_R2	151 bp	0.7	134 bp	0.55	0.136
SRR8175000_R1	151 bp	1.1	148 bp	0.56	0.2
SRR8175000_R2	151 bp	1.1	146 bp	0.56	0.193
SRR8175001_R1	151 bp	0.7	141 bp	0.55	0.153
SRR8175001_R2	151 bp	0.7	140 bp	0.55	0.146
SRR8175002_R1	151 bp	0.6	148 bp	0.56	0.131
SRR8175002_R2	151 bp	0.6	146 bp	0.56	0.127
SRR8175003_R1	151 bp	0.7	147 bp	0.56	0.142
SRR8175003_R2	151 bp	0.7	140 bp	0.56	0.122
SRR8175004_R1	151 bp	1	145 bp	0.56	0.208
SRR8175004_R2	151 bp	1	144 bp	0.56	0.2
SRR8175005_R1	151 bp	0.7	147 bp	0.56	0.147
SRR8175005_R2	151 bp	0.7	144 bp	0.56	0.137
SRR8175006_R1	151 bp	0.9	141 bp	0.55	0.172
SRR8175006_R2	151 bp	0.9	134 bp	0.55	0.147
SRR8175007_R1	151 bp	0.6	145 bp	0.55	0.135
SRR8175007_R2	151 bp	0.6	140 bp	0.55	0.125
SRR8175008_R1	151 bp	0.8	145 bp	0.56	0.164
SRR8175008_R2	151 bp	0.8	143 bp	0.56	0.158
SRR8175009_R1	151 bp	0.6	147 bp	0.56	0.132
SRR8175009_R2	151 bp	0.6	141 bp	0.56	0.111
SRR8175010_R1	151 bp	0.6	146 bp	0.55	0.142
SRR8175010_R2	151 bp	0.6	141 bp	0.55	0.121
SRR8175011_R1	151 bp	1.1	148 bp	0.56	0.202
SRR8175011_R2	151 bp	1.1	145 bp	0.56	0.19
SRR8175012_R1	151 bp	0.7	147 bp	0.56	0.134
SRR8175012_R2	151 bp	0.7	146 bp	0.56	0.128
SRR8175013_R1	151 bp	0.9	148 bp	0.56	0.171
SRR8175013_R2	151 bp	0.9	146 bp	0.56	0.162
SRR8175014_R1	151 bp	1.2	146 bp	0.56	0.212
SRR8175014_R2	151 bp	1.2	143 bp	0.56	0.199
SRR8175015_R1	151 bp	1.3	144 bp	0.56	0.222
SRR8175015_R2	151 bp	1.3	141 bp	0.56	0.211
SRR8175016_R1	151 bp	0.9	148 bp	0.56	0.161
SRR8175016_R2	151 bp	0.9	146 bp	0.56	0.153
SRR8175017_R1	151 bp	0.9	148 bp	0.55	0.194
SRR8175017_R2	151 bp	0.9	145 bp	0.56	0.182
SRR8175018_R1	151 bp	2	147 bp	0.56	0.337
SRR8175018_R2	151 bp	2	127 bp	0.57	0.28
SRR8175019_R1	151 bp	2.3	147 bp	0.57	0.351
SRR8175019_R2	151 bp	2.3	124 bp	0.57	0.283
SRR8175020_R1	151 bp	2.5	147 bp	0.57	0.387
SRR8175020_R2	151 bp	2.5	126 bp	0.57	0.32
SRR8175021_R1	151 bp	2	146 bp	0.57	0.331
SRR8175021_R2	151 bp	2	125 bp	0.57	0.263
SRR8175022_R1	151 bp	0.8	149 bp	0.56	0.162
SRR8175022_R2	151 bp	0.8	146 bp	0.56	0.153
SRR8175023_R1	151 bp	1.1	149 bp	0.56	0.206
SRR8175023_R2	151 bp	1.1	146 bp	0.56	0.194
SRR8175024_R1	151 bp	0.8	147 bp	0.55	0.177
SRR8175024_R2	151 bp	0.8	145 bp	0.55	0.171
SRR8175025_R1	151 bp	1.1	148 bp	0.56	0.193
SRR8175025_R2	151 bp	1.1	146 bp	0.56	0.183

## Sheet: S3
Table S3: Contig assembly statistics
Sample Name	N50 (Kbp)	L50 (K)	Largest contig (Kbp)	Length (Mbp)
ERR11968331	23.9Kbp	0.1K	92.9Kbp	5.5Mbp
ERR11968338	33.8Kbp	0.1K	129.2Kbp	5.4Mbp
ERR11968340	3.0Kbp	0.5K	16.5Kbp	5.2Mbp
ERR11968343	23.9Kbp	0.1K	96.3Kbp	5.5Mbp
ERR11968346	43.4Kbp	0.0K	156.6Kbp	5.6Mbp
ERR11968349	30.3Kbp	0.1K	105.3Kbp	5.5Mbp
ERR11968350	27.0Kbp	0.1K	122.2Kbp	5.5Mbp
ERR11968356	14.6Kbp	0.1K	73.1Kbp	5.5Mbp
ERR11968359	11.3Kbp	0.1K	59.9Kbp	5.4Mbp
ERR11968360	32.4Kbp	0.1K	149.7Kbp	5.7Mbp
ERR11968367	59.5Kbp	0.0K	150.8Kbp	5.6Mbp
ERR11968372	81.8Kbp	0.0K	235.1Kbp	5.6Mbp
ERR11968387	30.3Kbp	0.1K	117.2Kbp	5.6Mbp
ERR11968390	48.3Kbp	0.0K	239.0Kbp	5.4Mbp
ERR11968393	67.5Kbp	0.0K	232.2Kbp	5.4Mbp
ERR11968394	101.5Kbp	0.0K	225.3Kbp	5.4Mbp
ERR11968415	32.1Kbp	0.1K	102.7Kbp	5.6Mbp
ERR11968430	67.9Kbp	0.0K	202.3Kbp	5.5Mbp
ERR11968434	46.4Kbp	0.0K	174.0Kbp	5.7Mbp
ERR11968443	46.8Kbp	0.0K	179.6Kbp	5.5Mbp
ERR11968444	29.4Kbp	0.1K	90.4Kbp	5.5Mbp
ERR1989072	108.6Kbp	0.0K	296.6Kbp	5.5Mbp
ERR1989073	195.8Kbp	0.0K	767.3Kbp	5.9Mbp
ERR1989074	194.5Kbp	0.0K	410.4Kbp	5.8Mbp
ERR1989075	123.6Kbp	0.0K	333.6Kbp	5.7Mbp
ERR1989076	99.4Kbp	0.0K	277.1Kbp	5.7Mbp
ERR1989077	130.4Kbp	0.0K	339.3Kbp	5.3Mbp
ERR1989078	9.8Kbp	0.2K	70.8Kbp	5.5Mbp
ERR1989079	93.4Kbp	0.0K	377.1Kbp	5.7Mbp
ERR1989080	86.5Kbp	0.0K	352.3Kbp	5.2Mbp
ERR1989081	28.4Kbp	0.1K	122.4Kbp	5.9Mbp
ERR1989082	29.7Kbp	0.1K	125.4Kbp	5.6Mbp
ERR1989083	100.5Kbp	0.0K	346.6Kbp	5.6Mbp
ERR1989086	55.9Kbp	0.0K	236.7Kbp	5.6Mbp
ERR1989087	350.2Kbp	0.0K	496.8Kbp	5.6Mbp
ERR1989088	251.9Kbp	0.0K	577.1Kbp	5.5Mbp
ERR1989089	349.0Kbp	0.0K	677.2Kbp	5.5Mbp
ERR1989090	8.0Kbp	0.2K	39.4Kbp	5.3Mbp
ERR1989091	169.3Kbp	0.0K	308.5Kbp	5.6Mbp
ERR1989092	96.8Kbp	0.0K	269.8Kbp	5.6Mbp
ERR1989093	44.7Kbp	0.0K	126.9Kbp	5.3Mbp
ERR1989094	65.2Kbp	0.0K	315.4Kbp	5.6Mbp
ERR1989095	89.4Kbp	0.0K	230.4Kbp	5.6Mbp
ERR1989096	167.6Kbp	0.0K	478.9Kbp	5.3Mbp
ERR1989097	179.9Kbp	0.0K	346.6Kbp	5.6Mbp
ERR1989098	168.3Kbp	0.0K	336.7Kbp	5.6Mbp
ERR1989099	136.7Kbp	0.0K	346.9Kbp	5.6Mbp
ERR1989102	127.1Kbp	0.0K	349.2Kbp	5.6Mbp
ERR1989103	167.7Kbp	0.0K	530.7Kbp	5.8Mbp
ERR1989107	184.4Kbp	0.0K	522.6Kbp	5.5Mbp
ERR1989108	18.8Kbp	0.1K	96.6Kbp	5.7Mbp
ERR1989109	43.5Kbp	0.0K	173.3Kbp	5.4Mbp
SRR24046068	33.9Kbp	0.1K	138.0Kbp	5.7Mbp
SRR24046069	3.0Kbp	0.6K	30.1Kbp	6.4Mbp
SRR24046070	34.6Kbp	0.0K	112.5Kbp	5.3Mbp
SRR24046071	12.5Kbp	0.1K	76.7Kbp	5.3Mbp
SRR24046072	79.3Kbp	0.0K	238.7Kbp	5.5Mbp
SRR24046073	41.0Kbp	0.0K	142.8Kbp	5.2Mbp
SRR24046074	32.2Kbp	0.1K	117.2Kbp	5.5Mbp
SRR24046075	29.2Kbp	0.1K	122.8Kbp	5.5Mbp
SRR24046076	29.2Kbp	0.1K	157.8Kbp	6.1Mbp
SRR24046077	13.1Kbp	0.2K	159.9Kbp	6.3Mbp
SRR24046078	40.6Kbp	0.1K	214.0Kbp	5.9Mbp
SRR24046079	4.3Kbp	0.3K	80.7Kbp	5.5Mbp
SRR24046080	52.5Kbp	0.0K	258.8Kbp	5.6Mbp
SRR24046081	19.4Kbp	0.1K	88.3Kbp	6.0Mbp
SRR24046082	44.0Kbp	0.1K	189.0Kbp	5.9Mbp
SRR24046083	36.7Kbp	0.0K	147.3Kbp	5.6Mbp
SRR24046084	22.0Kbp	0.1K	107.7Kbp	5.9Mbp
SRR24046085	45.3Kbp	0.0K	253.1Kbp	5.9Mbp
SRR8174898	135.1Kbp	0.0K	391.7Kbp	5.4Mbp
SRR8174899	252.8Kbp	0.0K	483.9Kbp	5.7Mbp
SRR8174900	201.5Kbp	0.0K	516.1Kbp	5.4Mbp
SRR8174901	203.7Kbp	0.0K	510.1Kbp	5.4Mbp
SRR8174902	257.5Kbp	0.0K	494.1Kbp	5.7Mbp
SRR8174903	185.2Kbp	0.0K	456.1Kbp	5.5Mbp
SRR8174904	101.0Kbp	0.0K	319.5Kbp	5.7Mbp
SRR8174905	203.7Kbp	0.0K	525.8Kbp	5.4Mbp
SRR8174906	173.4Kbp	0.0K	596.1Kbp	5.6Mbp
SRR8174907	168.3Kbp	0.0K	387.8Kbp	5.7Mbp
SRR8174908	178.5Kbp	0.0K	487.9Kbp	5.6Mbp
SRR8174909	163.6Kbp	0.0K	401.1Kbp	5.7Mbp
SRR8174910	197.0Kbp	0.0K	571.7Kbp	5.5Mbp
SRR8174911	174.3Kbp	0.0K	376.0Kbp	5.7Mbp
SRR8174912	219.4Kbp	0.0K	528.0Kbp	5.6Mbp
SRR8174913	212.5Kbp	0.0K	401.0Kbp	5.6Mbp
SRR8174914	145.0Kbp	0.0K	409.5Kbp	5.7Mbp
SRR8174915	143.9Kbp	0.0K	362.1Kbp	5.4Mbp
SRR8174916	167.6Kbp	0.0K	478.6Kbp	5.5Mbp
SRR8174917	295.0Kbp	0.0K	537.8Kbp	5.5Mbp
SRR8174918	225.6Kbp	0.0K	716.9Kbp	5.6Mbp
SRR8174919	250.3Kbp	0.0K	507.2Kbp	5.4Mbp
SRR8174920	214.9Kbp	0.0K	537.1Kbp	5.5Mbp
SRR8174921	139.6Kbp	0.0K	477.9Kbp	5.7Mbp
SRR8174922	106.2Kbp	0.0K	374.7Kbp	5.8Mbp
SRR8174923	216.8Kbp	0.0K	846.2Kbp	5.7Mbp
SRR8174924	172.7Kbp	0.0K	426.9Kbp	5.6Mbp
SRR8174925	146.0Kbp	0.0K	297.9Kbp	5.6Mbp
SRR8174926	236.7Kbp	0.0K	464.1Kbp	5.7Mbp
SRR8174927	225.6Kbp	0.0K	463.9Kbp	5.7Mbp
SRR8174928	108.6Kbp	0.0K	371.9Kbp	5.5Mbp
SRR8174929	157.2Kbp	0.0K	470.3Kbp	5.5Mbp
SRR8174930	215.2Kbp	0.0K	510.1Kbp	5.4Mbp
SRR8174931	164.3Kbp	0.0K	450.4Kbp	5.6Mbp
SRR8174932	194.0Kbp	0.0K	687.0Kbp	5.5Mbp
SRR8174933	200.8Kbp	0.0K	509.8Kbp	5.5Mbp
SRR8174934	295.3Kbp	0.0K	452.7Kbp	5.6Mbp
SRR8174935	176.2Kbp	0.0K	401.5Kbp	5.6Mbp
SRR8174936	240.5Kbp	0.0K	731.1Kbp	5.5Mbp
SRR8174937	172.6Kbp	0.0K	471.1Kbp	5.5Mbp
SRR8174938	215.4Kbp	0.0K	573.4Kbp	5.6Mbp
SRR8174939	238.7Kbp	0.0K	432.7Kbp	5.3Mbp
SRR8174940	145.4Kbp	0.0K	473.3Kbp	5.5Mbp
SRR8174941	214.1Kbp	0.0K	477.9Kbp	5.5Mbp
SRR8174942	138.9Kbp	0.0K	669.7Kbp	5.7Mbp
SRR8174943	201.1Kbp	0.0K	417.7Kbp	5.6Mbp
SRR8174944	186.7Kbp	0.0K	610.9Kbp	5.6Mbp
SRR8174945	94.4Kbp	0.0K	342.7Kbp	5.4Mbp
SRR8174946	178.7Kbp	0.0K	382.1Kbp	5.6Mbp
SRR8174947	188.5Kbp	0.0K	490.6Kbp	5.5Mbp
SRR8174948	169.9Kbp	0.0K	292.7Kbp	5.5Mbp
SRR8174949	173.7Kbp	0.0K	406.1Kbp	5.7Mbp
SRR8174950	154.3Kbp	0.0K	380.9Kbp	5.6Mbp
SRR8174951	255.6Kbp	0.0K	569.5Kbp	5.8Mbp
SRR8174952	97.4Kbp	0.0K	278.6Kbp	5.6Mbp
SRR8174953	215.5Kbp	0.0K	557.1Kbp	5.7Mbp
SRR8174954	188.8Kbp	0.0K	472.1Kbp	5.6Mbp
SRR8174955	85.6Kbp	0.0K	223.4Kbp	5.6Mbp
SRR8174956	182.9Kbp	0.0K	536.0Kbp	5.6Mbp
SRR8174957	265.9Kbp	0.0K	516.8Kbp	5.6Mbp
SRR8174958	269.2Kbp	0.0K	1139.1Kbp	5.4Mbp
SRR8174959	371.3Kbp	0.0K	710.2Kbp	5.6Mbp
SRR8174960	176.5Kbp	0.0K	493.4Kbp	5.6Mbp
SRR8174961	150.5Kbp	0.0K	301.6Kbp	5.4Mbp
SRR8174962	210.3Kbp	0.0K	478.6Kbp	5.7Mbp
SRR8174963	145.9Kbp	0.0K	375.0Kbp	5.8Mbp
SRR8174964	214.7Kbp	0.0K	421.0Kbp	5.5Mbp
SRR8174965	131.0Kbp	0.0K	371.0Kbp	5.5Mbp
SRR8174966	184.1Kbp	0.0K	504.3Kbp	5.4Mbp
SRR8174967	194.8Kbp	0.0K	421.1Kbp	5.7Mbp
SRR8174968	172.5Kbp	0.0K	401.5Kbp	5.7Mbp
SRR8174969	359.5Kbp	0.0K	764.1Kbp	5.3Mbp
SRR8174970	152.3Kbp	0.0K	368.7Kbp	5.4Mbp
SRR8174971	228.1Kbp	0.0K	947.6Kbp	5.3Mbp
SRR8174972	160.0Kbp	0.0K	319.2Kbp	5.6Mbp
SRR8174973	120.6Kbp	0.0K	318.8Kbp	5.7Mbp
SRR8174974	129.9Kbp	0.0K	370.7Kbp	5.6Mbp
SRR8174975	229.7Kbp	0.0K	786.1Kbp	5.4Mbp
SRR8174976	174.7Kbp	0.0K	494.7Kbp	5.7Mbp
SRR8174977	152.9Kbp	0.0K	395.1Kbp	5.7Mbp
SRR8174978	252.6Kbp	0.0K	452.7Kbp	5.6Mbp
SRR8174979	127.9Kbp	0.0K	485.5Kbp	5.4Mbp
SRR8174980	286.0Kbp	0.0K	966.8Kbp	5.6Mbp
SRR8174981	174.2Kbp	0.0K	381.5Kbp	5.8Mbp
SRR8174982	168.8Kbp	0.0K	374.2Kbp	5.5Mbp
SRR8174983	263.5Kbp	0.0K	416.2Kbp	5.7Mbp
SRR8174984	145.8Kbp	0.0K	337.6Kbp	5.5Mbp
SRR8174985	196.2Kbp	0.0K	717.4Kbp	5.6Mbp
SRR8174986	249.6Kbp	0.0K	474.5Kbp	5.4Mbp
SRR8174987	194.1Kbp	0.0K	395.3Kbp	5.5Mbp
SRR8174988	165.7Kbp	0.0K	361.6Kbp	5.4Mbp
SRR8174989	212.8Kbp	0.0K	377.9Kbp	5.4Mbp
SRR8174990	200.2Kbp	0.0K	414.8Kbp	5.4Mbp
SRR8174991	248.0Kbp	0.0K	440.7Kbp	5.4Mbp
SRR8174992	175.1Kbp	0.0K	374.3Kbp	5.4Mbp
SRR8174993	285.4Kbp	0.0K	728.2Kbp	5.6Mbp
SRR8174994	144.7Kbp	0.0K	669.7Kbp	5.7Mbp
SRR8174995	214.3Kbp	0.0K	446.3Kbp	5.6Mbp
SRR8174996	128.9Kbp	0.0K	362.7Kbp	5.5Mbp
SRR8174997	212.7Kbp	0.0K	431.9Kbp	5.6Mbp
SRR8174998	249.6Kbp	0.0K	419.9Kbp	5.4Mbp
SRR8174999	220.2Kbp	0.0K	440.7Kbp	5.4Mbp
SRR8175000	281.7Kbp	0.0K	542.1Kbp	5.6Mbp
SRR8175001	162.4Kbp	0.0K	395.5Kbp	5.7Mbp
SRR8175002	280.9Kbp	0.0K	604.3Kbp	5.5Mbp
SRR8175003	193.5Kbp	0.0K	608.2Kbp	5.5Mbp
SRR8175004	285.4Kbp	0.0K	731.0Kbp	5.6Mbp
SRR8175005	253.9Kbp	0.0K	419.9Kbp	5.3Mbp
SRR8175006	172.5Kbp	0.0K	662.7Kbp	5.7Mbp
SRR8175007	200.8Kbp	0.0K	616.5Kbp	5.5Mbp
SRR8175008	214.6Kbp	0.0K	517.3Kbp	5.6Mbp
SRR8175009	182.3Kbp	0.0K	436.0Kbp	5.7Mbp
SRR8175010	146.2Kbp	0.0K	281.7Kbp	5.6Mbp
SRR8175011	148.9Kbp	0.0K	408.0Kbp	5.6Mbp
SRR8175012	214.5Kbp	0.0K	517.3Kbp	5.6Mbp
SRR8175013	235.3Kbp	0.0K	670.5Kbp	5.7Mbp
SRR8175014	180.0Kbp	0.0K	463.9Kbp	5.4Mbp
SRR8175015	186.9Kbp	0.0K	475.3Kbp	5.7Mbp
SRR8175016	165.5Kbp	0.0K	426.3Kbp	5.7Mbp
SRR8175017	372.3Kbp	0.0K	597.6Kbp	5.4Mbp
SRR8175018	172.8Kbp	0.0K	483.3Kbp	5.7Mbp
SRR8175019	229.7Kbp	0.0K	694.7Kbp	5.6Mbp
SRR8175020	276.4Kbp	0.0K	760.6Kbp	5.6Mbp
SRR8175021	298.1Kbp	0.0K	563.2Kbp	5.5Mbp
SRR8175022	233.4Kbp	0.0K	441.0Kbp	5.6Mbp
SRR8175023	245.1Kbp	0.0K	583.0Kbp	5.5Mbp
SRR8175024	214.3Kbp	0.0K	459.2Kbp	5.7Mbp
SRR8175025	215.5Kbp	0.0K	700.4Kbp	5.5Mbp
